# Supplementary material for: Proteome-wide analysis of chaperone-mediated autophagy targeting motifs
Source: PLoS Biol. 2019 May 31;17(5):e3000301. doi: 10.1371/journal.pbio.3000301 (PMC6561683; doi:10.1371/journal.pbio.3000301)
Supplement: S1 Table — CMA, chaperone-mediated autophagy. (XLSX) [file pbio.3000301.s011.xlsx]

## Sheet: Sheet1
S1 Table
Analsysis of amino acid solvent exposure in KFERQ-like motifs in experimentally confirmed CMA substrates
*Proteins with less than 800 amino acids were used in JPred4 predictions of solvent exposure
Entry	Protein name	Gene	Length	Motif	Position Motif	Investigated	Canonical	Phosp	Acetyl	N>Q	Used for prediction	Reference	PMID	pdb
P04156	Major prion protein	PRNP ALTPRP PRIP PRP	253	ITIKQ	182	0	0	1	0	0	1	Wang 2017	27344333
P04156	Major prion protein	PRNP ALTPRP PRIP PRP	253	RVVEQ	208	1	1	0	0	0	1	Wang 2017	27344333
Q99497	Protein deglycase DJ-1 (DJ-1) (EC 3.1.2.-) (EC 3.5.1.-) (Oncogene DJ1) (Parkinson disease protein 7)	PARK7	189	KEILK	89	0	0	0	1	0	1	Wang 2016	27171370	2RK3
Q99497	Protein deglycase DJ-1 (DJ-1) (EC 3.1.2.-) (EC 3.5.1.-) (Oncogene DJ1) (Parkinson disease protein 7)	PARK7	189	ILKEQ	91	1	1	0	0	0	1	Wang 2016	27171370	2RK3
Q99497	Protein deglycase DJ-1 (DJ-1) (EC 3.1.2.-) (EC 3.5.1.-) (Oncogene DJ1) (Parkinson disease protein 7)	PARK7	189	NRVEK	142	0	0	0	0	1	1	Wang 2016	27171370	2RK3
P61587	Rho-related GTP-binding protein RhoE (Protein MemB) (Rho family GTPase 3) (Rho-related GTP-binding protein Rho8) (Rnd3)	RND3 ARHE RHO8 RHOE	244	QRIEL	69	1	1	0	0	0	1	Zhou 2016	26761524	1M7B
P61587	Rho-related GTP-binding protein RhoE (Protein MemB) (Rho family GTPase 3) (Rho-related GTP-binding protein Rho8) (Rnd3)	RND3 ARHE RHO8 RHOE	244	LRKDK	233	0	0	0	1	0	1	Zhou 2016	26761524	1M7B
O14757	Serine/threonine-protein kinase Chk1 (EC 2.7.11.1) (CHK1 checkpoint homolog) (Cell cycle checkpoint kinase) (Checkpoint kinase-1)	CHEK1 CHK1	476	NIKKE	51	0	0	0	0	1	1	Park 2015	25880015	2HXL
O14757	Serine/threonine-protein kinase Chk1 (EC 2.7.11.1) (CHK1 checkpoint homolog) (Cell cycle checkpoint kinase) (Checkpoint kinase-1)	CHEK1 CHK1	476	NRERL	159	0	0	0	0	1	1	Park 2015	25880015	2HXL
O14757	Serine/threonine-protein kinase Chk1 (EC 2.7.11.1) (CHK1 checkpoint homolog) (Cell cycle checkpoint kinase) (Checkpoint kinase-1)	CHEK1 CHK1	476	ERLLN	161	0	0	0	0	1	1	Park 2015	25880015	2HXL
O14757	Serine/threonine-protein kinase Chk1 (EC 2.7.11.1) (CHK1 checkpoint homolog) (Cell cycle checkpoint kinase) (Checkpoint kinase-1)	CHEK1 CHK1	476	KRREF	180	0	0	0	1	0	1	Park 2015	25880015	2HXL
O14757	Serine/threonine-protein kinase Chk1 (EC 2.7.11.1) (CHK1 checkpoint homolog) (Cell cycle checkpoint kinase) (Checkpoint kinase-1)	CHEK1 CHK1	476	DKLVQ	336	1	1	0	0	0	1	Park 2015	25880015	2HXL
Q13148	TAR DNA-binding protein 43 (TDP-43)	TARDBP TDP43	414	QVKKD	134	1	1	0	0	0	1	Huang 2014	24860144	4Y0F
Q13148	TAR DNA-binding protein 43 (TDP-43)	TARDBP TDP43	414	KKDLK	136	0	0	0	1	0	1	Huang 2014	24860144	4Y0F
P04637	Cellular tumor antigen p53 (Antigen NY-CO-13) (Phosphoprotein p53) (Tumor suppressor p53)	TP53 P53	393	NLRVE	200	1	0	0	0	1	1	Vakifahmetoglu-Norberg 2013	23913924
P04637	Cellular tumor antigen p53 (Antigen NY-CO-13) (Phosphoprotein p53) (Tumor suppressor p53)	TP53 P53	393	FRELN	341	1	0	0	0	1	1	Vakifahmetoglu-Norberg2013	23913924
Q00987	E3 ubiquitin-protein ligase Mdm2 (EC 2.3.2.27) (Double minute 2 protein) (Hdm2) (Oncoprotein Mdm2) (RING-type E3 ubiquitin transferase Mdm2) (p53-binding protein Mdm2)	MDM2	491	QKDLV	135	1	1	0	0	0	1	Lu 2010	20540933
Q00987	E3 ubiquitin-protein ligase Mdm2 (EC 2.3.2.27) (Double minute 2 protein) (Hdm2) (Oncoprotein Mdm2) (RING-type E3 ubiquitin transferase Mdm2) (p53-binding protein Mdm2)	MDM2	491	KDLVQ	136	1	1	0	0	0	1	Lu 2010	20540933
P01106	Myc proto-oncogene protein (Class E basic helix-loop-helix protein 39) (bHLHe39) (Proto-oncogene c-Myc) (Transcription factor p64)	MYC BHLHE39	439	KKFEL	51	0	0	0	1	0	1	Gomes 2017	28410006
P01106	Myc proto-oncogene protein (Class E basic helix-loop-helix protein 39) (bHLHe39) (Proto-oncogene c-Myc) (Transcription factor p64)	MYC BHLHE39	439	VEKRQ	267	1	1	0	0	0	1	Gomes 2017	28410006
P01106	Myc proto-oncogene protein (Class E basic helix-loop-helix protein 39) (bHLHe39) (Proto-oncogene c-Myc) (Transcription factor p64)	MYC BHLHE39	439	NVLER	360	0	0	0	0	1	1	Gomes 2017	28410006
P01106	Myc proto-oncogene protein (Class E basic helix-loop-helix protein 39) (bHLHe39) (Proto-oncogene c-Myc) (Transcription factor p64)	MYC BHLHE39	439	VLERQ	361	1	1	0	0	0	1	Gomes 2017	28410006
P01106	Myc proto-oncogene protein (Class E basic helix-loop-helix protein 39) (bHLHe39) (Proto-oncogene c-Myc) (Transcription factor p64)	MYC BHLHE39	439	NELKR	368	0	0	0	0	1	1	Gomes 2017	28410006
P01106	Myc proto-oncogene protein (Class E basic helix-loop-helix protein 39) (bHLHe39) (Proto-oncogene c-Myc) (Transcription factor p64)	MYC BHLHE39	439	QKLIS	411	0	0	1	0	0	1	Gomes 2017	28410006
P01106	Myc proto-oncogene protein (Class E basic helix-loop-helix protein 39) (bHLHe39) (Proto-oncogene c-Myc) (Transcription factor p64)	MYC BHLHE39	439	DLLRK	418	0	0	0	1	0	1	Gomes 2017	28410006
P05067	Amyloid beta A4 protein (ABPP) (APPI) (APP) (Alzheimer disease amyloid protein) (Amyloid precursor protein) (Beta-amyloid precursor protein) (Cerebral vascular amyloid peptide) (CVAP) (PreA4) (Protease nexin-II) (PN-II) [Cleaved into: N-APP; Soluble APP-alpha (S-APP-alpha); Soluble APP-beta (S-APP-beta); C99; Beta-amyloid protein 42 (Beta-APP42); Beta-amyloid protein 40 (Beta-APP40); C83; P3(42);…	APP A4 AD1	770	QSLLK	347	0	0	1	0	0	1	Park 2016	26779997
P05067	Amyloid beta A4 protein (ABPP) (APPI) (APP) (Alzheimer disease amyloid protein) (Amyloid precursor protein) (Beta-amyloid precursor protein) (Cerebral vascular amyloid peptide) (CVAP) (PreA4) (Protease nexin-II) (PN-II) [Cleaved into: N-APP; Soluble APP-alpha (S-APP-alpha); Soluble APP-beta (S-APP-beta); C99; Beta-amyloid protein 42 (Beta-APP42); Beta-amyloid protein 40 (Beta-APP40); C83; P3(42);…	APP A4 AD1	770	KFFEQ	763	1	1	0	0	0	1	Park 2016	26779997
P13693	Translationally-controlled tumor protein (TCTP) (Fortilin) (Histamine-releasing factor) (HRF) (p23)	TPT1	172	KIREI	19	1	0	0	1	0	1	Bonhoure 2017	28110910
P43883	Perilipin-2 (Adipophilin) (Adipose differentiation-related protein) (ADRP)	PLIN2 ADFP	425	SLKVQ	414	1	0	1	0	0	1	Kaushik 2015	25961502
Q9DBG5	Perilipin-3 (47 kDa mannose 6-phosphate receptor-binding protein) (47 kDa MPR-binding protein) (Cargo selection protein TIP47) (Mannose-6-phosphate receptor-binding protein 1) (Placental protein 17) (PP17)	PLIN3 M6PRBP1 TIP47	437	LDRLQ	100	1	1	0	0	0	1	Kaushik 2015	25961502	1SZI
Q9DBG5	Perilipin-3 (47 kDa mannose 6-phosphate receptor-binding protein) (47 kDa MPR-binding protein) (Cargo selection protein TIP47) (Mannose-6-phosphate receptor-binding protein 1) (Placental protein 17) (PP17)	PLIN3 M6PRBP1 TIP47	437	ERLRN	248	0	0	0	0	1	1	Kaushik 2015	25961502	1SZI
P05064	Fructose-bisphosphate aldolase A (EC 4.1.2.13) (Lung cancer antigen NY-LU-1) (Muscle-type aldolase)	ALDOA ALDA	364	QKKEL	12	0	1	0	0	0	1	Schneider 2014	25043815
P05064	Fructose-bisphosphate aldolase A (EC 4.1.2.13) (Lung cancer antigen NY-LU-1) (Muscle-type aldolase)	ALDOA ALDA	364	RFYRQ	57	0	0	1	0	0	1	Schneider 2014	25043815
P05064	Fructose-bisphosphate aldolase A (EC 4.1.2.13) (Lung cancer antigen NY-LU-1) (Muscle-type aldolase)	ALDOA ALDA	364	QVIKS	96	0	0	1	0	0	1	Schneider 2014	25043815
P05064	Fructose-bisphosphate aldolase A (EC 4.1.2.13) (Lung cancer antigen NY-LU-1) (Muscle-type aldolase)	ALDOA ALDA	364	IKVDK	107	0	0	0	1	0	1	Schneider 2014	25043815
P14152	Malate dehydrogenase, cytoplasmic (EC 1.1.1.37) (Cytosolic malate dehydrogenase) (Diiodophenylpyruvate reductase) (EC 1.1.1.96)	MDH1 MDHA	334	KDLLK	99	0	0	0	1	0	1	Schneider 2014	25043815
P14152	Malate dehydrogenase, cytoplasmic (EC 1.1.1.37) (Cytosolic malate dehydrogenase) (Diiodophenylpyruvate reductase) (EC 1.1.1.96)	MDH1 MDHA	334	IFKSQ	108	0	0	1	0	0	1	Schneider 2014	25043815
Q9CZU6	Citrate synthase, mitochondrial (EC 2.3.3.1) (Citrate (Si)-synthase)	CS	464	NLKDV	32	0	0	0	0	1	1	Schneider 2014	25043815
Q9CZU6	Citrate synthase, mitochondrial (EC 2.3.3.1) (Citrate (Si)-synthase)	CS	464	KTFKQ	49	0	0	1	0	0	1	Schneider 2014	25043815
Q9CZU6	Citrate synthase, mitochondrial (EC 2.3.3.1) (Citrate (Si)-synthase)	CS	464	QLYKI	379	0	0	1	0	0	1	Schneider 2014	25043815
Q64521	Glycerol-3-phosphate dehydrogenase, mitochondrial (GPD-M) (GPDH-M) (EC 1.1.5.3) (mtGPD)	GPD2	727	VRYLQ	119	0	0	1	0	0	1	Schneider 2014	25043815
Q64521	Glycerol-3-phosphate dehydrogenase, mitochondrial (GPD-M) (GPDH-M) (EC 1.1.5.3) (mtGPD)	GPD2	727	QKDKL	208	0	1	0	0	0	1	Schneider 2014	25043815
Q64521	Glycerol-3-phosphate dehydrogenase, mitochondrial (GPD-M) (GPDH-M) (EC 1.1.5.3) (mtGPD)	GPD2	727	KDKLV	209	0	0	0	1	0	1	Schneider 2014	25043815
Q64521	Glycerol-3-phosphate dehydrogenase, mitochondrial (GPD-M) (GPDH-M) (EC 1.1.5.3) (mtGPD)	GPD2	727	ELRKQ	585	0	1	0	0	0	1	Schneider 2014	25043815
Q64521	Glycerol-3-phosphate dehydrogenase, mitochondrial (GPD-M) (GPDH-M) (EC 1.1.5.3) (mtGPD)	GPD2	727	QRVLE	649	0	1	0	0	0	1	Schneider 2014	25043815
Q64521	Glycerol-3-phosphate dehydrogenase, mitochondrial (GPD-M) (GPDH-M) (EC 1.1.5.3) (mtGPD)	GPD2	727	NLDRR	711	0	0	0	0	1	1	Schneider 2014	25043815
Q9DBG1	Sterol 26-hydroxylase, mitochondrial (EC 1.14.15.15) (5-beta-cholestane-3-alpha,7-alpha,12-alpha-triol 27-hydroxylase) (Cytochrome P-450C27/25) (Cytochrome P450 27) (Sterol 27-hydroxylase) (Vitamin D(3) 25-hydroxylase)	CYP27A1 CYP27	533	KKLID	285	0	0	0	1	0	1	Schneider 2014	25043815
Q9DBG1	Sterol 26-hydroxylase, mitochondrial (EC 1.14.15.15) (5-beta-cholestane-3-alpha,7-alpha,12-alpha-triol 27-hydroxylase) (Cytochrome P-450C27/25) (Cytochrome P450 27) (Sterol 27-hydroxylase) (Vitamin D(3) 25-hydroxylase)	CYP27A1 CYP27	533	SRLVQ	494	0	0	1	0	0	1	Schneider 2014	25043815
P51174	Long-chain specific acyl-CoA dehydrogenase, mitochondrial (LCAD) (EC 1.3.8.8)	ACADL	430	QIEKF	153	0	1	0	0	0	1	Schneider 2014	25043815
P51174	Long-chain specific acyl-CoA dehydrogenase, mitochondrial (LCAD) (EC 1.3.8.8)	ACADL	430	QERLL	290	0	1	0	0	0	1	Schneider 2014	25043815
Q3TBT3	STING		378	EKKLN	149	0	0	0	0	1	1	Hu 2016	27637147	4LOJ
Q3TBT3	STING		378	QEVLR	326	1	1	0	0	0	1	Hu 2016	27637147	4LOJ
P37377	Alpha-synuclein (Non-A beta component of AD amyloid) (Non-A4 component of amyloid precursor) (NACP)	SNCA NACP PARK1	140	VKKDQ	95	1	1	0	0	0	1	Cuervo 2004; Xilouri2016	15333840; 27541985	2KKW
P11974	Pyruvate kinase PKM (EC 2.7.1.40) (Cytosolic thyroid hormone-binding protein) (CTHBP) (Opa-interacting protein 3) (OIP-3) (Pyruvate kinase 2/3) (Pyruvate kinase muscle isozyme) (Thyroid hormone-binding protein 1) (THBP1) (Tumor M2-PK) (p58)	PKM OIP3 PK2 PK3 PKM2	531	VELKK	132	0	0	0	1	0	1	Schneider2014; Lv2011; Terlecky1992	25043815, 21700219, 1577755	2G50
P11974	Pyruvate kinase PKM (EC 2.7.1.40) (Cytosolic thyroid hormone-binding protein) (CTHBP) (Opa-interacting protein 3) (OIP-3) (Pyruvate kinase 2/3) (Pyruvate kinase muscle isozyme) (Thyroid hormone-binding protein 1) (THBP1) (Tumor M2-PK) (p58)	PKM OIP3 PK2 PK3 PKM2	531	QDLKF	227	1	1	0	0	0	1	Schneider2014; Lv2011; Terlecky1992	25043815, 21700219, 1577755	2G50
P11974	Pyruvate kinase PKM (EC 2.7.1.40) (Cytosolic thyroid hormone-binding protein) (CTHBP) (Opa-interacting protein 3) (OIP-3) (Pyruvate kinase 2/3) (Pyruvate kinase muscle isozyme) (Thyroid hormone-binding protein 1) (THBP1) (Tumor M2-PK) (p58)	PKM OIP3 PK2 PK3 PKM2	531	DLRVN	487	0	0	0	0	1	1	Schneider2014; Lv2011; Terlecky1992	25043815, 21700219, 1577755	2G50
P00503	Aspartate aminotransferase, cytoplasmic (cAspAT) (EC 2.6.1.1) (EC 2.6.1.3) (Cysteine aminotransferase, cytoplasmic) (Cysteine transaminase, cytoplasmic) (cCAT) (Glutamate oxaloacetate transaminase 1) (Transaminase A)	GOT1	413	RKVEQ	55	1	1	0	0	0	1	Terlecky1992	1577755	5TOQ
P00503	Aspartate aminotransferase, cytoplasmic (cAspAT) (EC 2.6.1.1) (EC 2.6.1.3) (Cysteine aminotransferase, cytoplasmic) (Cysteine transaminase, cytoplasmic) (cCAT) (Glutamate oxaloacetate transaminase 1) (Transaminase A)	GOT1	413	QEKRV	97	1	1	0	0	0	1	Terlecky1992	1577755	5TOQ
P00503	Aspartate aminotransferase, cytoplasmic (cAspAT) (EC 2.6.1.1) (EC 2.6.1.3) (Cysteine aminotransferase, cytoplasmic) (Cysteine transaminase, cytoplasmic) (cCAT) (Glutamate oxaloacetate transaminase 1) (Transaminase A)	GOT1	413	RVLSQ	283	0	0	1	0	0	1	Terlecky1992	1577755	5TOQ
P00503	Aspartate aminotransferase, cytoplasmic (cAspAT) (EC 2.6.1.1) (EC 2.6.1.3) (Cysteine aminotransferase, cytoplasmic) (Cysteine transaminase, cytoplasmic) (cCAT) (Glutamate oxaloacetate transaminase 1) (Transaminase A)	GOT1	413	VTKIQ	409	0	0	1	0	0	1	Terlecky1992	1577755	5TOQ
P46406	Glyceraldehyde-3-phosphate dehydrogenase (GAPDH) (EC 1.2.1.12) (Peptidyl-cysteine S-nitrosylase GAPDH) (EC 2.6.99.-)	GAPDH GAPD CDABP0047 OK/SW-cl.12	333	NRVVD	320	1	0	0	0	1	1	Aniento1993	8486700	1J0X
P61823	Ribonuclease pancreatic (EC 3.1.27.5) (HP-RNase) (RIB-1) (RNase UpI-1) (Ribonuclease 1) (RNase 1) (Ribonuclease A) (RNase A)	RNASE1 RIB1 RNS1	150	KFERQ	33	1	1	0	0	0	1	Dice1986	3700419
P52789	Hexokinase-2 (EC 2.7.1.1) (Hexokinase type II) (HK II) (Muscle form hexokinase)	HK2	917	QLFEK	291	0	1	0	0	0	0	Xia 2015	26323688	2NZT
P52789	Hexokinase-2 (EC 2.7.1.1) (Hexokinase type II) (HK II) (Muscle form hexokinase)	HK2	917	QRIKE	395	0	1	0	0	0	0	Xia 2015	26323688	2NZT
P52789	Hexokinase-2 (EC 2.7.1.1) (Hexokinase type II) (HK II) (Muscle form hexokinase)	HK2	917	RIKEN	396	0	0	0	0	1	0	Xia 2015	26323688	2NZT
P52789	Hexokinase-2 (EC 2.7.1.1) (Hexokinase type II) (HK II) (Muscle form hexokinase)	HK2	917	QRFEK	739	1	1	0	0	0	0	Xia 2015	26323688	2NZT
P52789	Hexokinase-2 (EC 2.7.1.1) (Hexokinase type II) (HK II) (Muscle form hexokinase)	HK2	917	EIVRN	752	0	0	0	0	1	0	Xia 2015	26323688	2NZT
P52789	Hexokinase-2 (EC 2.7.1.1) (Hexokinase type II) (HK II) (Muscle form hexokinase)	HK2	917	KFLSQ	785	0	0	1	0	0	0	Xia 2015	26323688	2NZT
P52789	Hexokinase-2 (EC 2.7.1.1) (Hexokinase type II) (HK II) (Muscle form hexokinase)	HK2	917	RIREN	844	0	0	0	0	1	0	Xia 2015	26323688	2NZT
Q8C863	E3 ubiquitin-protein ligase Itchy homolog (Itch) (EC 2.3.2.26) (Atrophin-1-interacting protein 4) (AIP4) (HECT-type E3 ubiquitin transferase Itchy homolog) (NFE2-associated polypeptide 1) (NAPP1)	ITCH	864	RRVDN	327	0	0	0	0	1	0	Valdor 2014	25263126	3TUG
Q8C863	E3 ubiquitin-protein ligase Itchy homolog (Itch) (EC 2.3.2.26) (Atrophin-1-interacting protein 4) (AIP4) (HECT-type E3 ubiquitin transferase Itchy homolog) (NFE2-associated polypeptide 1) (NAPP1)	ITCH	864	QRFIY	377	0	0	1	0	0	0	Valdor 2014	25263126	3TUG
Q8C863	E3 ubiquitin-protein ligase Itchy homolog (Itch) (EC 2.3.2.26) (Atrophin-1-interacting protein 4) (AIP4) (HECT-type E3 ubiquitin transferase Itchy homolog) (NFE2-associated polypeptide 1) (NAPP1)	ITCH	864	VRDFK	486	0	0	0	1	0	0	Valdor 2014	25263126	3TUG
Q8C863	E3 ubiquitin-protein ligase Itchy homolog (Itch) (EC 2.3.2.26) (Atrophin-1-interacting protein 4) (AIP4) (HECT-type E3 ubiquitin transferase Itchy homolog) (NFE2-associated polypeptide 1) (NAPP1)	ITCH	864	QYFRF	494	0	0	1	0	0	0	Valdor 2014	25263126	3TUG
Q8C863	E3 ubiquitin-protein ligase Itchy homolog (Itch) (EC 2.3.2.26) (Atrophin-1-interacting protein 4) (AIP4) (HECT-type E3 ubiquitin transferase Itchy homolog) (NFE2-associated polypeptide 1) (NAPP1)	ITCH	864	QDLRR	532	1	1	0	0	0	0	Valdor 2014	25263126	3TUG
Q8C863	E3 ubiquitin-protein ligase Itchy homolog (Itch) (EC 2.3.2.26) (Atrophin-1-interacting protein 4) (AIP4) (HECT-type E3 ubiquitin transferase Itchy homolog) (NFE2-associated polypeptide 1) (NAPP1)	ITCH	864	QFVKE	775	1	1	0	0	0	0	Valdor 2014	25263126	3TUG
Q8C863	E3 ubiquitin-protein ligase Itchy homolog (Itch) (EC 2.3.2.26) (Atrophin-1-interacting protein 4) (AIP4) (HECT-type E3 ubiquitin transferase Itchy homolog) (NFE2-associated polypeptide 1) (NAPP1)	ITCH	864	NRLDL	834	0	0	0	0	1	0	Valdor 2014	25263126	3TUG
Q8C863	E3 ubiquitin-protein ligase Itchy homolog (Itch) (EC 2.3.2.26) (Atrophin-1-interacting protein 4) (AIP4) (HECT-type E3 ubiquitin transferase Itchy homolog) (NFE2-associated polypeptide 1) (NAPP1)	ITCH	864	QLKEK	846	1	1	0	0	0	0	Valdor 2014	25263126	3TUG
Q8C863	E3 ubiquitin-protein ligase Itchy homolog (Itch) (EC 2.3.2.26) (Atrophin-1-interacting protein 4) (AIP4) (HECT-type E3 ubiquitin transferase Itchy homolog) (NFE2-associated polypeptide 1) (NAPP1)	ITCH	864	KEKLL	848	0	0	0	1	0	0	Valdor 2014	25263126	3TUG
Q8TCG1	Protein CIP2A (Cancerous inhibitor of PP2A) (p90 autoantigen)	KIAA1524 CIP2A	905	QKLTR	39	0	0	1	0	0	0	Gomes 2017	28410006
Q8TCG1	Protein CIP2A (Cancerous inhibitor of PP2A) (p90 autoantigen)	KIAA1524 CIP2A	905	DLLKN	260	0	0	0	0	1	0	Gomes 2017	28410006
Q8TCG1	Protein CIP2A (Cancerous inhibitor of PP2A) (p90 autoantigen)	KIAA1524 CIP2A	905	YKILQ	501	0	0	1	0	0	0	Gomes 2017	28410006
Q8TCG1	Protein CIP2A (Cancerous inhibitor of PP2A) (p90 autoantigen)	KIAA1524 CIP2A	905	IEKLQ	601	0	1	0	0	0	0	Gomes 2017	28410006
Q8TCG1	Protein CIP2A (Cancerous inhibitor of PP2A) (p90 autoantigen)	KIAA1524 CIP2A	905	VVKDQ	609	0	1	0	0	0	0	Gomes 2017	28410006
Q8TCG1	Protein CIP2A (Cancerous inhibitor of PP2A) (p90 autoantigen)	KIAA1524 CIP2A	905	VERKN	682	0	0	0	0	1	0	Gomes 2017	28410006
Q8TCG1	Protein CIP2A (Cancerous inhibitor of PP2A) (p90 autoantigen)	KIAA1524 CIP2A	905	NRKLE	714	0	0	0	0	1	0	Gomes 2017	28410006
Q8TCG1	Protein CIP2A (Cancerous inhibitor of PP2A) (p90 autoantigen)	KIAA1524 CIP2A	905	QLIEK	779	0	1	0	0	0	0	Gomes 2017	28410006
Q8TCG1	Protein CIP2A (Cancerous inhibitor of PP2A) (p90 autoantigen)	KIAA1524 CIP2A	905	QRKEV	786	0	1	0	0	0	0	Gomes 2017	28410006
Q8TCG1	Protein CIP2A (Cancerous inhibitor of PP2A) (p90 autoantigen)	KIAA1524 CIP2A	905	RKEVQ	787	0	1	0	0	0	0	Gomes 2017	28410006
Q8TCG1	Protein CIP2A (Cancerous inhibitor of PP2A) (p90 autoantigen)	KIAA1524 CIP2A	905	QLVDR	793	0	1	0	0	0	0	Gomes 2017	28410006
Q16665	Hypoxia-inducible factor 1-alpha (HIF-1-alpha) (HIF1-alpha) (ARNT-interacting protein) (Basic-helix-loop-helix-PAS protein MOP1) (Class E basic helix-loop-helix protein 78) (bHLHe78) (Member of PAS protein 1) (PAS domain-containing protein 8)	HIF1A BHLHE78 MOP1 PASD8	826	QRSFF	164	0	0	1	0	0	0	Ferreira 2013, Hubbi 2013	23880665, 23457305
Q16665	Hypoxia-inducible factor 1-alpha (HIF-1-alpha) (HIF1-alpha) (ARNT-interacting protein) (Basic-helix-loop-helix-PAS protein MOP1) (Class E basic helix-loop-helix protein 78) (bHLHe78) (Member of PAS protein 1) (PAS domain-containing protein 8)	HIF1A BHLHE78 MOP1 PASD8	826	QLFTK	373	0	0	1	0	0	0	Ferreira 2013, Hubbi 2013	23880665, 23457305
Q16665	Hypoxia-inducible factor 1-alpha (HIF-1-alpha) (HIF1-alpha) (ARNT-interacting protein) (Basic-helix-loop-helix-PAS protein MOP1) (Class E basic helix-loop-helix protein 78) (bHLHe78) (Member of PAS protein 1) (PAS domain-containing protein 8)	HIF1A BHLHE78 MOP1 PASD8	826	FDKLK	387	0	0	0	1	0	0	Ferreira 2013, Hubbi 2013	23880665, 23457305
Q16665	Hypoxia-inducible factor 1-alpha (HIF-1-alpha) (HIF1-alpha) (ARNT-interacting protein) (Basic-helix-loop-helix-PAS protein MOP1) (Class E basic helix-loop-helix protein 78) (bHLHe78) (Member of PAS protein 1) (PAS domain-containing protein 8)	HIF1A BHLHE78 MOP1 PASD8	826	DKLKK	388	0	0	0	1	0	0	Ferreira 2013, Hubbi 2013	23880665, 23457305
Q16665	Hypoxia-inducible factor 1-alpha (HIF-1-alpha) (HIF1-alpha) (ARNT-interacting protein) (Basic-helix-loop-helix-PAS protein MOP1) (Class E basic helix-loop-helix protein 78) (bHLHe78) (Member of PAS protein 1) (PAS domain-containing protein 8)	HIF1A BHLHE78 MOP1 PASD8	826	KLKKE	389	0	0	0	1	0	0	Ferreira 2013, Hubbi 2013	23880665, 23457305
Q16665	Hypoxia-inducible factor 1-alpha (HIF-1-alpha) (HIF1-alpha) (ARNT-interacting protein) (Basic-helix-loop-helix-PAS protein MOP1) (Class E basic helix-loop-helix protein 78) (bHLHe78) (Member of PAS protein 1) (PAS domain-containing protein 8)	HIF1A BHLHE78 MOP1 PASD8	826	NEFKL	529	1	0	0	0	1	0	Ferreira 2013, Hubbi 2013	23880665, 23457305
Q16665	Hypoxia-inducible factor 1-alpha (HIF-1-alpha) (HIF1-alpha) (ARNT-interacting protein) (Basic-helix-loop-helix-PAS protein MOP1) (Class E basic helix-loop-helix protein 78) (bHLHe78) (Member of PAS protein 1) (PAS domain-containing protein 8)	HIF1A BHLHE78 MOP1 PASD8	826	QLRSF	573	0	0	1	0	0	0	Ferreira 2013, Hubbi 2013	23880665, 23457305
Q16665	Hypoxia-inducible factor 1-alpha (HIF-1-alpha) (HIF1-alpha) (ARNT-interacting protein) (Basic-helix-loop-helix-PAS protein MOP1) (Class E basic helix-loop-helix protein 78) (bHLHe78) (Member of PAS protein 1) (PAS domain-containing protein 8)	HIF1A BHLHE78 MOP1 PASD8	826	QKTII	768	0	0	1	0	0	0	Ferreira 2013, Hubbi 2013	23880665, 23457305
