# Supplementary material for: Proteome-wide analysis of chaperone-mediated autophagy targeting motifs
Source: PLoS Biol. 2019 May 31;17(5):e3000301. doi: 10.1371/journal.pbio.3000301 (PMC6561683; doi:10.1371/journal.pbio.3000301)
Supplement: S2 Table — PTM, posttranslational modification. (XLSX) [file pbio.3000301.s012.xlsx]

## Sheet: Sheet1
S2 Table
Domain localization and PTM of KFERQ-like motifs in experimentally confirmed substrates
Entry	Species	Protein name	Gene	Length	Motif	Position Motif	Investigated	Canonical	Phosp	Acetyl	N>Q	Reference	PMID	Region/Function	Hypothetical predicted effect			PMID PTMs	Number PTMs	Postranslational modifications in the KFERQ-like motif							PubMed PMID
															PPI	Structural	Activity			UBQ	PHOS	ACETY	SUMOYL	Methylation	Succinylation	Neddylation	UBQ	PHOS	ACETY	SUMOYL	Methylation	Succinylation	Neddylation
P04156	human	Major prion protein	PRNP ALTPRP PRIP PRP	253	ITIKQ	182	0	0	1	0	0	Wang 2017	27344333	Prion/Infection	1	0	1	19164911	0
P04156		Major prion protein	PRNP ALTPRP PRIP PRP	253	RVVEQ	208	1	1	0	0	0	Wang 2017	27344333	Prion/Infection	1	0	1	19164911	0
Q99497	human	Protein deglycase DJ-1 (DJ-1) (EC 3.1.2.-) (EC 3.5.1.-) (Oncogene DJ1) (Parkinson disease protein 7)	PARK7	189	KEILK	89	0	0	0	1	0	Wang 2016	27171370	DJ-1 PfpI	1	1	1	20304780	2	KEILK					KEILK		27184836					23954790
Q99497		Protein deglycase DJ-1 (DJ-1) (EC 3.1.2.-) (EC 3.5.1.-) (Oncogene DJ1) (Parkinson disease protein 7)	PARK7	189	ILKEQ	91	1	1	0	0	0	Wang 2016	27171370	DJ-1 PfpI	1	1	1	20304780	2	ILKEQ					ILKEQ		27184836					23954790
Q99497		Protein deglycase DJ-1 (DJ-1) (EC 3.1.2.-) (EC 3.5.1.-) (Oncogene DJ1) (Parkinson disease protein 7)	PARK7	189	NRVEK	142	0	0	0	0	1	Wang 2016	27171370	DJ-1 PfpI	1	1	1	20304780	2	NRVEK		NRVEK					21890473		23954790, 23749302, 19608861
P61587	human	Rho-related GTP-binding protein RhoE (Protein MemB) (Rho family GTPase 3) (Rho-related GTP-binding protein Rho8) (Rnd3)	RND3 ARHE RHO8 RHOE	244	QRIEL	69	1	1	0	0	0	Zhou 2016	26761524	RAS/ Guanosine-nucleotide-binding domain	0	0	1	12163169	0
P61587		Rho-related GTP-binding protein RhoE (Protein MemB) (Rho family GTPase 3) (Rho-related GTP-binding protein Rho8) (Rnd3)	RND3 ARHE RHO8 RHOE	244	LRKDK	233	0	0	0	1	0	Zhou 2016	26761524	Structural	1	0	0	12163169	0
O14757	human	Serine/threonine-protein kinase Chk1 (EC 2.7.11.1) (CHK1 checkpoint homolog) (Cell cycle checkpoint kinase) (Checkpoint kinase-1)	CHEK1 CHK1	476	NIKKE	51	0	0	0	0	1	Park 2015	25880015	Kinase domain/Chk1 actication via claspin binding	1	0	0	23613359	3	NIKKE, NIKKE		NIKKE					29967540		23749302
O14757		Serine/threonine-protein kinase Chk1 (EC 2.7.11.1) (CHK1 checkpoint homolog) (Cell cycle checkpoint kinase) (Checkpoint kinase-1)	CHEK1 CHK1	476	NRERL	159	0	0	0	0	1	Park 2015	25880015	Kinase domain/Chk1 actication via claspin binding	0	0	1	23613359	0
O14757		Serine/threonine-protein kinase Chk1 (EC 2.7.11.1) (CHK1 checkpoint homolog) (Cell cycle checkpoint kinase) (Checkpoint kinase-1)	CHEK1 CHK1	476	ERLLN	161	0	0	0	0	1	Park 2015	25880015	Kinase domain/Chk1 actication via claspin binding	0	0	1	23613359	0
O14757		Serine/threonine-protein kinase Chk1 (EC 2.7.11.1) (CHK1 checkpoint homolog) (Cell cycle checkpoint kinase) (Checkpoint kinase-1)	CHEK1 CHK1	476	KRREF	180	0	0	0	1	0	Park 2015	25880015	Kinase domain/Chk1 actication via claspin binding	0	0	1	23613359	1	KRREF							23749302, 23266961
O14757		Serine/threonine-protein kinase Chk1 (EC 2.7.11.1) (CHK1 checkpoint homolog) (Cell cycle checkpoint kinase) (Checkpoint kinase-1)	CHEK1 CHK1	476	DKLVQ	336	1	1	0	0	0	Park 2015	25880015	SQ cluster/Phosphorylation by DDR	0	0	1	23613359	1		S-[DKLVQ]-S							25880015
Q13148	human	TAR DNA-binding protein 43 (TDP-43)	TARDBP TDP43	414	QVKKD	134	1	1	0	0	0	Huang 2014	24860144	RRM1/RNA binding motifs	0	0	1	24860144	2	QVKKD		QVKKD
Q13148		TAR DNA-binding protein 43 (TDP-43)	TARDBP TDP43	414	KKDLK	136	0	0	0	1	0	Huang 2014	24860144	RRM1/RNA binding motifs	0	0	1	24860144	2	KKDLK		KKDLK
P04637	human	Cellular tumor antigen p53 (Antigen NY-CO-13) (Phosphoprotein p53) (Tumor suppressor p53)	TP53 P53	393	NLRVE	200	1	0	0	0	1	Vakifahmetoglu-Norberg 2013	23913924	DNA binding motif	0	0	1	20516128	0
P04637		Cellular tumor antigen p53 (Antigen NY-CO-13) (Phosphoprotein p53) (Tumor suppressor p53)	TP53 P53	393	FRELN	341	1	0	0	0	1	Vakifahmetoglu-Norberg 2013	23913924	Tetramerization domain	0	1	0	20516128	0
Q00987	human	E3 ubiquitin-protein ligase Mdm2 (EC 2.3.2.27) (Double minute 2 protein) (Hdm2) (Oncoprotein Mdm2) (RING-type E3 ubiquitin transferase Mdm2) (p53-binding protein Mdm2)	MDM2	491	QKDLV	135	1	1	0	0	0	Lu 2010	20540933	Structural	1	0	0	25808808	0
Q00987		E3 ubiquitin-protein ligase Mdm2 (EC 2.3.2.27) (Double minute 2 protein) (Hdm2) (Oncoprotein Mdm2) (RING-type E3 ubiquitin transferase Mdm2) (p53-binding protein Mdm2)	MDM2	491	KDLVQ	136	1	1	0	0	0	Lu 2010	20540933	Structural	1	0	0	25808808	0
P01106	human	Myc proto-oncogene protein (Class E basic helix-loop-helix protein 39) (bHLHe39) (Proto-oncogene c-Myc) (Transcription factor p64)	MYC BHLHE39	439	KKFEL	51	0	0	0	1	0	Gomes 2017	28410006	MB1/Interactions with p107, BIN1	1	0	0	10378691	2	KKFEL			KKFEL				29967540			27239040
P01106		Myc proto-oncogene protein (Class E basic helix-loop-helix protein 39) (bHLHe39) (Proto-oncogene c-Myc) (Transcription factor p64)	MYC BHLHE39	439	VEKRQ	267	1	1	0	0	0	Gomes 2017	28410006	Structural/Interactions with YY1	1	0	0	10378691, 16243519	0
P01106		Myc proto-oncogene protein (Class E basic helix-loop-helix protein 39) (bHLHe39) (Proto-oncogene c-Myc) (Transcription factor p64)	MYC BHLHE39	439	NVLER	360	0	0	0	0	1	Gomes 2017	28410006	Basic/Interactions with YY1, AP2	1	0	0	10378691	0
P01106		Myc proto-oncogene protein (Class E basic helix-loop-helix protein 39) (bHLHe39) (Proto-oncogene c-Myc) (Transcription factor p64)	MYC BHLHE39	439	VLERQ	361	1	1	0	0	0	Gomes 2017	28410006	Last aa of the HLH and beginning of LZ/ Interactions withYY1, TFII-I, AP2, BRCA1, MIZ-1, MAX	1	0	0	10378691	0
P01106		Myc proto-oncogene protein (Class E basic helix-loop-helix protein 39) (bHLHe39) (Proto-oncogene c-Myc) (Transcription factor p64)	MYC BHLHE39	439	NELKR	368	0	0	0	0	1	Gomes 2017	28410006	Last aa of the HLH and beginning of LZ / Interactions withYY1, TFII-I, AP2, BRCA1, MIZ-1, MAX	1	0	0	10378691	1			NELKR							16287840, 16126174
P01106		Myc proto-oncogene protein (Class E basic helix-loop-helix protein 39) (bHLHe39) (Proto-oncogene c-Myc) (Transcription factor p64)	MYC BHLHE39	439	QKLIS	411	0	0	1	0	0	Gomes 2017	28410006	LZ/Interactions with MAX	1	0	0	10378691	2	QKLIS			QKLIS				29967540 , 21906983			25218447
P01106		Myc proto-oncogene protein (Class E basic helix-loop-helix protein 39) (bHLHe39) (Proto-oncogene c-Myc) (Transcription factor p64)	MYC BHLHE39	439	DLLRK	418	0	0	0	1	0	Gomes 2017	28410006	Kinase domain/Chk1 actication via claspin binding	0	0	1	23613359	1	DLLRK							29967540
P05067	Human	Amyloid beta A4 protein (ABPP) (APPI) (APP) (Alzheimer disease amyloid protein) (Amyloid precursor protein) (Beta-amyloid precursor protein) (Cerebral vascular amyloid peptide) (CVAP) (PreA4) (Protease nexin-II) (PN-II) [Cleaved into: N-APP; Soluble APP-alpha (S-APP-alpha); Soluble APP-beta (S-APP-beta); C99; Beta-amyloid protein 42 (Beta-APP42); Beta-amyloid protein 40 (Beta-APP40); C83; P3(42);…	APP A4 AD1	770	QSLLK	347	0	0	1	0	0	Park 2016	26779997	Structural between the Kunitz and the APP E2 domains	1	0	0		0
P05067		Amyloid beta A4 protein (ABPP) (APPI) (APP) (Alzheimer disease amyloid protein) (Amyloid precursor protein) (Beta-amyloid precursor protein) (Cerebral vascular amyloid peptide) (CVAP) (PreA4) (Protease nexin-II) (PN-II) [Cleaved into: N-APP; Soluble APP-alpha (S-APP-alpha); Soluble APP-beta (S-APP-beta); C99; Beta-amyloid protein 42 (Beta-APP42); Beta-amyloid protein 40 (Beta-APP40); C83; P3(42);…	APP A4 AD1	770	KFFEQ	763	1	1	0	0	0	Park 2016	26779997	Cterm of the APP amyloid domain	1	0	0		2	KFFEQ						KFFEQ	29967540, 29079793, 23000965, 21906983, 21890473,						18096514
P13693	Human	Translationally-controlled tumor protein (TCTP) (Fortilin) (Histamine-releasing factor) (HRF) (p23)	TPT1	172	KIREI	19	1	0	0	1	0	Bonhoure 2017	28110910	TCTP	1	0	0		2	KIREI		KIREI					29967540, 23749302, 23266961, 23000965, 21906983		28110910
P43883	Mouse	Perilipin-2 (Adipophilin) (Adipose differentiation-related protein) (ADRP)	PLIN2 ADFP	425	SLKVQ	414	1	0	1	0	0	Kaushik 2015	25961502	Structural	1	0	0		1	SLKVQ							22790023
Q9DBG5	Mouse	Perilipin-3 (47 kDa mannose 6-phosphate receptor-binding protein) (47 kDa MPR-binding protein) (Cargo selection protein TIP47) (Mannose-6-phosphate receptor-binding protein 1) (Placental protein 17) (PP17)	PLIN3 M6PRBP1 TIP47	437	LDRLQ	100	1	1	0	0	0	Kaushik 2015	25961502	4-helix bundle/Maybe lipid binding	0	1	0	17878492	1
Q9DBG5		Perilipin-3 (47 kDa mannose 6-phosphate receptor-binding protein) (47 kDa MPR-binding protein) (Cargo selection protein TIP47) (Mannose-6-phosphate receptor-binding protein 1) (Placental protein 17) (PP17)	PLIN3 M6PRBP1 TIP47	437	ERLRN	248	0	0	0	0	1	Kaushik 2015	25961502	4-helix bundle/Maybe lipid binding	0	1	0	27256689	1						ERLRN
P37377	Rat	Alpha-synuclein (Non-A beta component of AD amyloid) (Non-A4 component of amyloid precursor) (NACP)	SNCA NACP PARK1	140	VKKDQ	95	1	1	0	0	0	Cuervo 2004; Xilouri 2016	15333840; 27541985	Acidic C-terminal/Ligand binding and chaperone like domain	1	1	0	24409201	2	VKKDQ			VKKDQ				23954790			25607946, 21746851, 16464864
P14618	Human	Pyruvate kinase PKM (EC 2.7.1.40) (Cytosolic thyroid hormone-binding protein) (CTHBP) (Opa-interacting protein 3) (OIP-3) (Pyruvate kinase 2/3) (Pyruvate kinase muscle isozyme) (Thyroid hormone-binding protein 1) (THBP1) (Tumor M2-PK) (p58)	PKM OIP3 PK2 PK3 PKM2	531	VELKK	132	0	0	0	1	0	Schneider 2014; Lv 2011; Terlecky199 2	25043815, 21700219, 1577755	A1/Interface with B1 forms the catalytic subunit	0	0	1	29468140	3	VELKK		VELKK	VELKK				29967540, 29079793, 27184836, 23266961, 21906983, 29079793		23954790, 23749302, 22424773	23954790
P14618		Pyruvate kinase PKM (EC 2.7.1.40) (Cytosolic thyroid hormone-binding protein) (CTHBP) (Opa-interacting protein 3) (OIP-3) (Pyruvate kinase 2/3) (Pyruvate kinase muscle isozyme) (Thyroid hormone-binding protein 1) (THBP1) (Tumor M2-PK) (p58)	PKM OIP3 PK2 PK3 PKM2	531	QDLKF	227	1	1	0	0	0	Schneider 2014; Lv 2011; Terlecky199 2	25043815, 21700219, 1577755	A2/Interface with C forms the contact domain	1	0	0	29468140	2	QDLKF		QDLKF
Q8C863	Mouse	E3 ubiquitin-protein ligase Itchy homolog (Itch) (EC 2.3.2.26) (Atrophin-1-interacting protein 4) (AIP4) (HECT-type E3 ubiquitin transferase Itchy homolog) (NFE2-associated polypeptide 1) (NAPP1)	ITCH	864	RRVDN	327	0	0	0	0	1	Valdor 2014	25263126	WW domain	1	0	0	25582340	0
Q8C863		E3 ubiquitin-protein ligase Itchy homolog (Itch) (EC 2.3.2.26) (Atrophin-1-interacting protein 4) (AIP4) (HECT-type E3 ubiquitin transferase Itchy homolog) (NFE2-associated polypeptide 1) (NAPP1)	ITCH	864	QRFIY	377	0	0	1	0	0	Valdor 2014	25263126	Between 2 pairs of WW domains	0	1	0	25582340	1		QRFIY
Q8C863		E3 ubiquitin-protein ligase Itchy homolog (Itch) (EC 2.3.2.26) (Atrophin-1-interacting protein 4) (AIP4) (HECT-type E3 ubiquitin transferase Itchy homolog) (NFE2-associated polypeptide 1) (NAPP1)	ITCH	864	VRDFK	486	0	0	0	1	0	Valdor 2014	25263126	Between a WW domain and a HECT domain	0	1	0	25582340	0
Q8C863		E3 ubiquitin-protein ligase Itchy homolog (Itch) (EC 2.3.2.26) (Atrophin-1-interacting protein 4) (AIP4) (HECT-type E3 ubiquitin transferase Itchy homolog) (NFE2-associated polypeptide 1) (NAPP1)	ITCH	864	QYFRF	494	0	0	1	0	0	Valdor 2014	25263126	Between a WW domain and a HECT domain	0	1	0	25582340	0
Q8C863		E3 ubiquitin-protein ligase Itchy homolog (Itch) (EC 2.3.2.26) (Atrophin-1-interacting protein 4) (AIP4) (HECT-type E3 ubiquitin transferase Itchy homolog) (NFE2-associated polypeptide 1) (NAPP1)	ITCH	864	QDLRR	532	1	1	0	0	0	Valdor 2014	25263126	Between a WW domain and a HECT domain	0	1	0	25582340	0
Q8C863		E3 ubiquitin-protein ligase Itchy homolog (Itch) (EC 2.3.2.26) (Atrophin-1-interacting protein 4) (AIP4) (HECT-type E3 ubiquitin transferase Itchy homolog) (NFE2-associated polypeptide 1) (NAPP1)	ITCH	864	QFVKE	775	1	1	0	0	0	Valdor 2014	25263126	HECT/E6‐associated protein carboxyl terminus (HECT) type E3s. This region allow for the transfer of ubiquitin to the final substrate.	0	0	1	25582340	0
Q8C863		E3 ubiquitin-protein ligase Itchy homolog (Itch) (EC 2.3.2.26) (Atrophin-1-interacting protein 4) (AIP4) (HECT-type E3 ubiquitin transferase Itchy homolog) (NFE2-associated polypeptide 1) (NAPP1)	ITCH	864	NRLDL	834	0	0	0	0	1	Valdor 2014	25263126	HECT/E6‐associated protein carboxyl terminus (HECT) type E3s. This region allow for the transfer of ubiquitin to the final substrate.	0	0	1	25582340	0
Q8C863		E3 ubiquitin-protein ligase Itchy homolog (Itch) (EC 2.3.2.26) (Atrophin-1-interacting protein 4) (AIP4) (HECT-type E3 ubiquitin transferase Itchy homolog) (NFE2-associated polypeptide 1) (NAPP1)	ITCH	864	QLKEK	846	1	1	0	0	0	Valdor 2014	25263126	HECT/E6‐associated protein carboxyl terminus (HECT) type E3s. This region allow for the transfer of ubiquitin to the final substrate.	0	0	1	25582340	0
Q8C863		E3 ubiquitin-protein ligase Itchy homolog (Itch) (EC 2.3.2.26) (Atrophin-1-interacting protein 4) (AIP4) (HECT-type E3 ubiquitin transferase Itchy homolog) (NFE2-associated polypeptide 1) (NAPP1)	ITCH	864	KEKLL	848	0	0	0	1	0	Valdor 2014	25263126	HECT/E6‐associated protein carboxyl terminus (HECT) type E3s. This region allow for the transfer of ubiquitin to the final substrate.	0	0	1	25582340	0
P04406	Human	Glyceraldehyde-3-phosphate dehydrogenase (GAPDH) (EC 1.2.1.12) (Peptidyl-cysteine S-nitrosylase GAPDH) (EC 2.6.99.-)	GAPDH GAPD CDABP0047 OK/SW-cl.12	335	NRVVD	322	1	0	0	0	1	Aniento1993	8486700	Cterm of the catalytic domain	0	0	1	25286305	1					NRVVD
P51659	Human	Peroxisomal multifunctional enzyme type 2 (MFE-2) (17-beta-hydroxysteroid dehydrogenase 4) (17-beta-HSD 4) (D-bifunctional protein) (DBP) (Multifunctional protein 2) (MPF-2) (Short chain dehydrogenase/reductase family 8C member 1) [Cleaved into: (3R)-hydroxyacyl-CoA dehydrogenase (EC 1.1.1.n12); Enoyl-CoA hydratase 2 (EC 4.2.1.107) (EC 4.2.1.119) (3-alpha,7-alpha,12-alpha-trihydroxy-5-beta-choles…	HSD17B4 EDH17B4 SDR8C1	736	EKVVK	80	0	0	0	1	0	Zhang 2017	28296597	Catalytic domain/Dehydrgenase	0	0	1	25967389	2	EKVVK				EKVVK			29967540				23954790
P51659		Peroxisomal multifunctional enzyme type 2 (MFE-2) (17-beta-hydroxysteroid dehydrogenase 4) (17-beta-HSD 4) (D-bifunctional protein) (DBP) (Multifunctional protein 2) (MPF-2) (Short chain dehydrogenase/reductase family 8C member 1) [Cleaved into: (3R)-hydroxyacyl-CoA dehydrogenase (EC 1.1.1.n12); Enoyl-CoA hydratase 2 (EC 4.2.1.107) (EC 4.2.1.119) (3-alpha,7-alpha,12-alpha-trihydroxy-5-beta-choles…	HSD17B4 EDH17B4 SDR8C1	736	KDLKF	359	0	0	0	1	0	Zhang 2017	28296597	Structural	0	1	0	25967389	0
P51659		Peroxisomal multifunctional enzyme type 2 (MFE-2) (17-beta-hydroxysteroid dehydrogenase 4) (17-beta-HSD 4) (D-bifunctional protein) (DBP) (Multifunctional protein 2) (MPF-2) (Short chain dehydrogenase/reductase family 8C member 1) [Cleaved into: (3R)-hydroxyacyl-CoA dehydrogenase (EC 1.1.1.n12); Enoyl-CoA hydratase 2 (EC 4.2.1.107) (EC 4.2.1.119) (3-alpha,7-alpha,12-alpha-trihydroxy-5-beta-choles…	HSD17B4 EDH17B4 SDR8C1	736	EVVKK	641	0	0	0	1	0	Zhang 2017	28296597	Catalytic domain/SCP-2 sterol transferase	0	0	1	25967389	2			EVVKK			EVVKK				23749302			23954790
Q5S007	Human	Leucine-rich repeat serine/threonine-protein kinase 2 (EC 2.7.11.1) (Dardarin)	LRRK2 PARK8	2527	KEVFQ	412	1	1	0	0	0	Orenstein 2017	23455607	Armadillo/scaffold	0	1	0	27357661	0
Q5S007		Leucine-rich repeat serine/threonine-protein kinase 2 (EC 2.7.11.1) (Dardarin)	LRRK2 PARK8	2527	QDVRK	769	1	1	0	0	0	Orenstein 2017	23455607	Ankyrin/scaffold	0	1	0	27357661	0
Q5S007		Leucine-rich repeat serine/threonine-protein kinase 2 (EC 2.7.11.1) (Dardarin)	LRRK2 PARK8	2527	QIRDK	1379	1	1	0	0	0	Orenstein 2017	23455607	Roc (until 1510)/GTPAse domain	0	0	1	27357661	0
Q5S007		Leucine-rich repeat serine/threonine-protein kinase 2 (EC 2.7.11.1) (Dardarin)	LRRK2 PARK8	2527	KIRDQ	1512	1	1	0	0	0	Orenstein 2017	23455607	COR/dimerization	0	1	0	27357661	0
Q5S007		Leucine-rich repeat serine/threonine-protein kinase 2 (EC 2.7.11.1) (Dardarin)	LRRK2 PARK8	2527	QLVRE	1555	1	1	0	0	0	Orenstein 2017	23455607	COR/dimerization	1	1	0	27357661	0
Q5S007		Leucine-rich repeat serine/threonine-protein kinase 2 (EC 2.7.11.1) (Dardarin)	LRRK2 PARK8	2527	LEKFQ	1653	1	1	0	0	0	Orenstein 2017	23455607	COR/dimerization	1	1	0	27357661	0
Q5S007		Leucine-rich repeat serine/threonine-protein kinase 2 (EC 2.7.11.1) (Dardarin)	LRRK2 PARK8	2527	DRLLQ	1956	1	1	0	0	0	Orenstein 2017	23455607	Kinase	1	0	1	27357661	0
Q5S007		Leucine-rich repeat serine/threonine-protein kinase 2 (EC 2.7.11.1) (Dardarin)	LRRK2 PARK8	2527	QKLIE	2333	1	1	0	0	0	Orenstein 2017	23455607	WD40/scaffold	1	1	0	27357661	0
Q9UMX0	Human	Ubiquilin-1 (Protein linking IAP with cytoskeleton 1) (PLIC-1) (hPLIC-1)	UBQLN1 DA41 PLIC1	589	KILKD	83	0	0	0	1	0	Rothenberg 2010	20529957	Ubiquitin like	1	0	1	20529957	1	KILKD							29967540, 23749302, 23266961, 21906983, 21890473, 20972266
Q9UMX0		Ubiquilin-1 (Protein linking IAP with cytoskeleton 1) (PLIC-1) (hPLIC-1)	UBQLN1 DA41 PLIC1	589	ILKDQ	84	0	1	0	0	0	Rothenberg 2010	20529957	Ubiquitin like	1	0	1	20529957	1	ILKDQ							29967540, 23749302, 23266961
Q9UMX0		Ubiquilin-1 (Protein linking IAP with cytoskeleton 1) (PLIC-1) (hPLIC-1)	UBQLN1 DA41 PLIC1	589	VIKTQ	105	0	0	1	0	0	Rothenberg 2010	20529957	Ubiquitin like	1	0	1	20529957	0
Q9UMX0		Ubiquilin-1 (Protein linking IAP with cytoskeleton 1) (PLIC-1) (hPLIC-1)	UBQLN1 DA41 PLIC1	589	EVRFQ	544	0	1	0	0	0	Rothenberg 2010	20529957	Ubiquitin-associated	1	0	1	20529957	0
P42858	Human	Huntingtin (Huntington disease protein) (HD protein)	HTT HD IT15	3142	KKDRV	96	1	0	0	1	0	Qi 201 2	23071649	Structutural	0	1	0	21163446	1			KKDRV
P42858		Huntingtin (Huntington disease protein) (HD protein)	HTT HD IT15	3142	QERVL	904	0	1	0	0	0	Qi 201 2	23071649	HEAT 5	1	1	0	21163446	0
P42858		Huntingtin (Huntington disease protein) (HD protein)	HTT HD IT15	3142	QKEVV	1567	0	1	0	0	0	Qi 201 2	23071649	Structutural	0	1	0	21163446	0
P42858		Huntingtin (Huntington disease protein) (HD protein)	HTT HD IT15	3142	QLKVE	1759	0	1	0	0	0	Qi 201 2	23071649	Structutural	0	1	0	21163446	0
Q15121	Human	Astrocytic phosphoprotein PEA-15 (15 kDa phosphoprotein enriched in astrocytes) (Phosphoprotein enriched in diabetes) (PED)	PEA15	130	KDIIR	109	0	0	0	1	0	Quintavalle 2014	24477641	Structutural	0	1	0	24477641	0
Q15121		Astrocytic phosphoprotein PEA-15 (15 kDa phosphoprotein enriched in astrocytes) (Phosphoprotein enriched in diabetes) (PED)	PEA15	130	DIIRQ	110	0	1	0	0	0	Quintavalle 2014	24477641	Structutural	0	1	0	24477641	1					KDIIR							25505155
P10636-8	Human	sp|P10636-8|TAU_HUMAN Isoform Tau-F of Microtubule-associated protein tau OS=Homo sapiens OX=9606 GN=MAPT	TAU	441	KSRLQ	240	0	0	1	0	0	Caballero 2018	29024336	PRR	1	0	0	29024336	1		KSRLQ							21204788, 17562708
P10636-8		sp|P10636-8|TAU_HUMAN Isoform Tau-F of Microtubule-associated protein tau OS=Homo sapiens OX=9606 GN=MAPT	TAU	441	KKLDL	280	0	0	0	1	0	Caballero 2018	29024336	MBD	1	0	0	29024336	2	KKLDL		KKLDL					27356871		27383765, 23885714, 21427723
P10636-8		sp|P10636-8|TAU_HUMAN Isoform Tau-F of Microtubule-associated protein tau OS=Homo sapiens OX=9606 GN=MAPT	TAU	441	QIVYK	307	0	0	1	0	0	Caballero 2018	29024336	MBD	1	0	0	29024336	1		QIVYK								20110615, 19542604
P10636-8		sp|P10636-8|TAU_HUMAN Isoform Tau-F of Microtubule-associated protein tau OS=Homo sapiens OX=9606 GN=MAPT	TAU	441	QVEVK	336	0	1	0	0	0	Caballero 2018	29024336	MBD	1	0	0	29024336	0
P10636-8		sp|P10636-8|TAU_HUMAN Isoform Tau-F of Microtubule-associated protein tau OS=Homo sapiens OX=9606 GN=MAPT	TAU	441	KLDFK	343	0	0	0	1	0	Caballero 2018	29024336	MBD	1	0	0	29024336	0
P10636-8		sp|P10636-8|TAU_HUMAN Isoform Tau-F of Microtubule-associated protein tau OS=Homo sapiens OX=9606 GN=MAPT	TAU	441	KDRVQ	347	0	1	0	0	0	Caballero 2018	29024336	MBD	1	0	0	29024336	0
P61823	Bovine	Ribonuclease pancreatic (EC 3.1.27.5) (HP-RNase) (RIB-1) (RNase UpI-1) (Ribonuclease 1) (RNase 1) (Ribonuclease A) (RNase A)	RNASE1 RIB1 RNS1	150	KFERQ	33	1	1	0	0	0	Dice1986	3700419	Helix	0	1	0	25078100	0
															37	25	28
														90	41.1111	27.7778	31.1111
