# Supplementary material for: Proteome-wide analysis of chaperone-mediated autophagy targeting motifs
Source: PLoS Biol. 2019 May 31;17(5):e3000301. doi: 10.1371/journal.pbio.3000301 (PMC6561683; doi:10.1371/journal.pbio.3000301)
Supplement: S3 Table — CMA, chaperone-mediated autophagy. (XLSX) [file pbio.3000301.s013.xlsx]

## Sheet: Sheet1
S3 Table
Proteins selectively conserved in CMA-able species
(conservation score > 0 in CMA-able species and conservation score < 0 in CMA-unable species
Entry	CMA n	CMA conserved	CMA partial	CMA not conserved	CMA conserv. score	no CMA n	no CMA conserved	no CMA partial	no CMA not conserved	no CMA conserv. score	Motif Start	Protein names	Gene names	Length
Q96PL2	25	17	0	6	0.6	25	0	0	6	-0.76	286	Beta-tectorin	TECTB	329
Q99757	25	19	0	1	0.56	25	3	2	15	-0.04	71	Thioredoxin, mitochondrial (MTRX) (Mt-Trx) (Thioredoxin-2)	TXN2 TRX2	166
Q96AN5	25	14	0	7	0.4	25	0	0	5	-0.8	151	Transmembrane protein 143	TMEM143 UNQ5922/PRO19813	459
Q9Y2S6	25	14	0	0	0.12	25	0	0	0	-1	37	Translation machinery-associated protein 7 (Coiled-coil domain-containing protein 72)	TMA7 CCDC72 HSPC016 HSPC330	64
Q9UHQ7	25	17	0	1	0.4	25	0	0	0	-1	47	Transcription elongation factor A protein-like 9 (TCEA-like protein 9) (Transcription elongation factor S-II protein-like 9) (WW domain-binding protein 5) (WBP-5)	TCEAL9 WBP5	104
Q8N8B7	25	10	0	13	0.32	25	0	0	24	-0.04	264	Transcription elongation factor A N-terminal and central domain-containing protein (TFIIS central domain-containing protein 1)	TCEANC	351
O60806	25	18	0	5	0.64	25	0	0	22	-0.12	52	T-box transcription factor TBX19 (T-box protein 19) (T-box factor, pituitary)	TBX19 TPIT	448
Q969S6	25	12	0	2	0.04	25	5	0	9	-0.24	6	Transmembrane protein 203	TMEM203	136
Q0VDI3	25	15	0	6	0.44	25	1	0	13	-0.4	34	Transmembrane protein 267	TMEM267 C5orf28	215
Q9NS93	25	19	0	3	0.64	25	0	1	15	-0.34	502	Transmembrane 7 superfamily member 3 (Seven span transmembrane protein)	TM7SF3	570
A0PJW6	25	6	0	15	0.08	25	0	0	18	-0.28	31	Transmembrane protein 223	TMEM223	202
Q96B21	25	3	0	20	0.04	25	1	0	11	-0.48	43	Transmembrane protein 45B	TMEM45B	275
Q9NVH6	25	7	0	13	0.08	25	0	0	17	-0.32	14	Trimethyllysine dioxygenase, mitochondrial (EC 1.14.11.8) (Epsilon-trimethyllysine 2-oxoglutarate dioxygenase) (Epsilon-trimethyllysine hydroxylase) (TML hydroxylase) (TML-alpha-ketoglutarate dioxygenase) (TML dioxygenase) (TMLD)	TMLHE TMLH	421
Q86WS5	25	4	0	19	0.08	25	0	0	22	-0.12	70	Transmembrane protease serine 12 (EC 3.4.21.-)	TMPRSS12	348
Q9Y320	25	18	0	2	0.52	25	4	1	15	-0.02	234	Thioredoxin-related transmembrane protein 2 (Cell proliferation-inducing gene 26 protein) (Thioredoxin domain-containing protein 14)	TMX2 TXNDC14 CGI-31 My009 PIG26 PSEC0045 UNQ237/PRO270	296
Q9Y2Y6	25	20	0	1	0.64	25	0	0	12	-0.52	35	Transmembrane protein 98 (Protein TADA1)	TMEM98 UNQ536/PRO1079	226
Q8WZ04	25	14	0	9	0.48	25	1	2	12	-0.32	222	Transmembrane O-methyltransferase (EC 2.1.1.6) (Catechol O-methyltransferase 2) (Protein LRTOMT2)	LRTOMT COMT2 TOMT PP7517	291
Q9NS56	25	6	0	14	0.04	25	0	0	20	-0.2	738	E3 ubiquitin-protein ligase Topors (EC 6.3.2.-) (SUMO1-protein E3 ligase Topors) (Topoisomerase I-binding RING finger protein) (Topoisomerase I-binding arginine/serine-rich protein) (Tumor suppressor p53-binding protein 3) (p53-binding protein 3) (p53BP3)	TOPORS LUN TP53BPL	1045
A0PJX2	25	17	0	6	0.6	25	0	0	24	-0.04	107	TLD domain-containing protein 2 (TBC/LysM-associated domain-containing protein 2)	TLDC2	215
Q9NZQ9	25	18	4	1	0.72	25	2	1	18	-0.06	337	Tropomodulin-4 (Skeletal muscle tropomodulin) (Sk-Tmod)	TMOD4	345
Q8IWU9	25	4	0	19	0.08	25	1	0	21	-0.08	85	Tryptophan 5-hydroxylase 2 (EC 1.14.16.4) (Neuronal tryptophan hydroxylase) (Tryptophan 5-monooxygenase 2)	TPH2 NTPH	490
P57727	25	12	0	11	0.4	25	0	0	22	-0.12	408	Transmembrane protease serine 3 (EC 3.4.21.-) (Serine protease TADG-12) (Tumor-associated differentially-expressed gene 12 protein)	TMPRSS3 ECHOS1 TADG12 UNQ323/PRO382	454
O14836	25	12	0	7	0.24	25	0	0	0	-1	117	Tumor necrosis factor receptor superfamily member 13B (Transmembrane activator and CAML interactor) (CD antigen CD267)	TNFRSF13B TACI	293
Q9BTV4	25	11	0	11	0.32	25	0	0	15	-0.4	138	Transmembrane protein 43 (Protein LUMA)	TMEM43 UNQ2564/PRO6244	400
Q6ZTA4	25	22	0	1	0.8	25	4	0	16	-0.04	558	Tripartite motif-containing protein 67 (TRIM9-like protein)	TRIM67 TNL	783
Q8WUA8	25	0	10	13	0.12	25	0	0	24	-0.04	142	Tsukushin (Tsukushi) (E2-induced gene 4 protein) (Leucine-rich repeat-containing protein 54)	TSKU E2IG4 LRRC54 TSK UNQ850/PRO1788	353
Q9UJK0	25	15	0	5	0.4	25	0	0	22	-0.12	200	Ribosome biogenesis protein TSR3 homolog	TSR3 C16orf42 UND313L	312
Q53H54	25	11	0	8	0.2	25	0	0	14	-0.44	40	tRNA wybutosine-synthesizing protein 2 homolog (tRNA-yW-synthesizing protein 2) (EC 2.5.1.114) (tRNA(Phe) (4-demethylwyosine(37)-C(7)) aminocarboxypropyltransferase)	TRMT12 TRM12 TYW2	448
Q86TN4	25	13	0	8	0.36	25	1	0	16	-0.28	76	tRNA 2'-phosphotransferase 1 (EC 2.7.1.160)	TRPT1	253
O95859	25	22	0	1	0.8	25	1	0	21	-0.08	154	Tetraspanin-12 (Tspan-12) (Tetraspan NET-2) (Transmembrane 4 superfamily member 12)	TSPAN12 NET2 TM4SF12 UNQ774/PRO1568	305
A5PLN9	25	16	0	7	0.56	25	4	1	15	-0.02	92	Trafficking protein particle complex subunit 13	TRAPPC13 C5orf44	417
P00750	25	7	0	16	0.2	25	1	0	21	-0.08	385	Tissue-type plasminogen activator (t-PA) (t-plasminogen activator) (tPA) (EC 3.4.21.68) (Alteplase) (Reteplase) [Cleaved into: Tissue-type plasminogen activator chain A; Tissue-type plasminogen activator chain B]	PLAT	562
Q9NP99	25	6	2	12	0.08	25	0	0	0	-1	56	Triggering receptor expressed on myeloid cells 1 (TREM-1) (Triggering receptor expressed on monocytes 1) (CD antigen CD354)	TREM1	234
P25874	25	13	0	10	0.44	25	0	0	22	-0.12	291	Mitochondrial brown fat uncoupling protein 1 (UCP 1) (Solute carrier family 25 member 7) (Thermogenin)	UCP1 SLC25A7 UCP	307
Q9BRA2	25	20	0	2	0.68	25	4	3	12	-0.02	103	Thioredoxin domain-containing protein 17 (14 kDa thioredoxin-related protein) (TRP14) (Protein 42-9-9) (Thioredoxin-like protein 5)	TXNDC17 TXNL5	123
Q9Y5Z9	25	17	0	5	0.56	25	2	0	15	-0.24	129	UbiA prenyltransferase domain-containing protein 1 (EC 2.5.1.-) (Transitional epithelial response protein 1)	UBIAD1 TERE1	338
Q8NBM4	25	17	0	6	0.6	25	0	0	12	-0.52	249	Ubiquitin-associated domain-containing protein 2 (UBA domain-containing protein 2) (Phosphoglycerate dehydrogenase-like protein 1)	UBAC2 PHGDHL1 PSEC0110	344
Q9C0B0	25	18	0	2	0.52	25	6	0	6	-0.28	163	RING finger protein unkempt homolog (Zinc finger CCCH domain-containing protein 5)	UNK KIAA1753 ZC3H5 ZC3HDC5	810
Q9H9P5	25	18	0	2	0.52	25	6	0	6	-0.28	154	Putative E3 ubiquitin-protein ligase UNKL (EC 2.3.2.-) (RING finger protein unkempt-like) (Zinc finger CCCH domain-containing protein 5-like)	UNKL C16orf28 ZC3H5L ZC3HDC5L	680
P51809	25	19	0	3	0.64	25	4	0	16	-0.04	57	Vesicle-associated membrane protein 7 (VAMP-7) (Synaptobrevin-like protein 1) (Tetanus-insensitive VAMP) (Ti-VAMP)	VAMP7 SYBL1	220
O60504	25	14	0	1	0.16	25	1	0	0	-0.92	388	Vinexin (SH3-containing adapter molecule 1) (SCAM-1) (Sorbin and SH3 domain-containing protein 3)	SORBS3 SCAM1	671
Q8NEZ2	25	17	0	6	0.6	25	0	0	21	-0.16	30	Vacuolar protein sorting-associated protein 37A (hVps37A) (ESCRT-I complex subunit VPS37A) (Hepatocellular carcinoma-related protein 1)	VPS37A HCRP1	397
Q5VU13	25	16	0	4	0.44	25	0	0	7	-0.72	81	V-set and immunoglobulin domain-containing protein 8	VSIG8 C1orf204	414
A8MXK1	25	14	1	4	0.34	25	0	0	5	-0.8	76	V-set and transmembrane domain-containing protein 5	VSTM5 C11orf90	200
Q7Z5U6	25	13	0	6	0.28	25	0	0	8	-0.68	274	WD repeat-containing protein 53	WDR53	358
Q9NYS7	25	17	0	6	0.6	25	0	0	24	-0.04	153	WD repeat and SOCS box-containing protein 2 (WSB-2) (CS box-containing WD protein)	WSB2	404
Q9Y2B5	25	17	0	3	0.48	25	5	0	5	-0.4	526	VPS9 domain-containing protein 1 (Protein ATP-BL)	VPS9D1 ATPBL C16orf7	631
P58557	25	10	2	7	0.2	25	1	0	7	-0.64	33	Putative ribonuclease	YBEY C21orf57	167
O43670	25	19	0	4	0.68	25	2	0	19	-0.08	95	BUB3-interacting and GLEBS motif-containing protein ZNF207 (BuGZ) (hBuGZ) (Zinc finger protein 207)	ZNF207 BUGZ	478
Q8NAF0	25	10	0	13	0.32	25	0	0	24	-0.04	418	Zinc finger protein 579	ZNF579	562
P17029	25	18	0	5	0.64	25	0	0	24	-0.04	53	Zinc finger protein with KRAB and SCAN domains 1 (Zinc finger protein 139) (Zinc finger protein 36) (Zinc finger protein KOX18)	ZKSCAN1 KOX18 ZNF139 ZNF36	563
Q5JVG8	25	3	0	20	0.04	25	0	0	24	-0.04	5	Zinc finger protein 506	ZNF506	444
Q6ZMS7	25	22	0	1	0.8	25	0	0	24	-0.04	110	Protein ZNF783	ZNF783	281
Q6ZN11	25	17	0	6	0.6	25	0	0	24	-0.04	58	Zinc finger protein 793	ZNF793	406
Q96PM9	25	15	0	8	0.52	25	0	0	9	-0.64	25	Zinc finger protein 385A (Hematopoietic zinc finger protein) (Retinal zinc finger protein)	ZNF385A HZF RZF ZNF385	386
Q75MW2	25	22	0	1	0.8	25	0	0	24	-0.04	78	Protein ZNF767 (Zinc finger protein 767 pseudogene)	ZNF767P ZNF767	155
Q8WV99	25	10	1	12	0.34	25	0	0	23	-0.08	16	AN1-type zinc finger protein 2B (Arsenite-inducible RNA-associated protein-like protein) (AIRAP-like protein)	ZFAND2B AIRAPL	257
Q96NJ3	25	5	1	17	0.14	25	0	0	24	-0.04	79	Zinc finger protein 285 (Zinc finger protein 285A)	ZNF285 ZNF285A	590
Q06732	25	8	0	15	0.24	25	0	0	24	-0.04	62	Zinc finger protein 33B (Zinc finger protein 11B) (Zinc finger protein KOX2)	ZNF33B KOX2 ZNF11B	778
Q86UK7	25	18	0	3	0.56	25	0	1	22	-0.06	765	Zinc finger protein 598	ZNF598	904
Q6ZNC4	25	16	0	7	0.56	25	3	0	15	-0.16	408	Zinc finger protein 704	ZNF704	412
Q6NUN9	25	22	0	1	0.8	25	0	1	23	-0.02	78	Zinc finger protein 746 (Parkin-interacting substrate) (PARIS)	ZNF746 PARIS	644
P17025	25	11	0	12	0.36	25	0	0	24	-0.04	357	Zinc finger protein 182 (Zinc finger protein 21) (Zinc finger protein KOX14)	ZNF182 KOX14 ZNF21	639
O95201	25	10	0	13	0.32	25	0	0	24	-0.04	150	Zinc finger protein 205 (Zinc finger protein 210)	ZNF205 ZNF210	554
O15156	25	13	0	10	0.44	25	0	0	24	-0.04	333	Zinc finger and BTB domain-containing protein 7B (Krueppel-related zinc finger protein cKrox) (hcKrox) (T-helper-inducing POZ/Krueppel-like factor) (Zinc finger and BTB domain-containing protein 15) (Zinc finger protein 67 homolog) (Zfp-67) (Zinc finger protein 857B) (Zinc finger protein Th-POK)	ZBTB7B ZBTB15 ZFP67 ZNF857B	539
A2RRD8	25	3	3	17	0.1	25	0	0	24	-0.04	224	Zinc finger protein 320	ZNF320	509
Q96K58	25	19	0	4	0.68	25	0	0	24	-0.04	315	Zinc finger protein 668	ZNF668	619
A6NGD5	25	3	0	20	0.04	25	0	0	24	-0.04	381	Putative zinc finger and SCAN domain-containing protein 5C (Zinc finger and SCAN domain-containing protein 5C pseudogene)	ZSCAN5C ZSCAN5CP	496
Q9Y312	25	11	0	12	0.36	25	0	0	22	-0.12	145	Protein AAR2 homolog (AAR2 splicing factor homolog)	AAR2 C20orf4 CGI-23 PRO0225	384
Q9Y614	25	18	0	5	0.64	25	0	1	23	-0.02	293	Actin-like protein 7B (Actin-like-7-beta)	ACTL7B	415
Q96CM8	25	17	1	5	0.62	25	0	4	16	-0.12	604	Acyl-CoA synthetase family member 2, mitochondrial (EC 6.2.1.-)	ACSF2 UNQ493/PRO1009	615
Q29974	25	11	1	11	0.38	25	1	0	4	-0.76	93	HLA class II histocompatibility antigen, DRB1-16 beta chain (MHC class II antigen DRB1*16) (DR-16) (DR16)	HLA-DRB1	266
O14561	25	2	12	9	0.24	25	0	3	18	-0.1	80	Acyl carrier protein, mitochondrial (ACP) (CI-SDAP) (NADH-ubiquinone oxidoreductase 9.6 kDa subunit)	NDUFAB1	156
Q719I0	25	5	0	18	0.12	25	0	0	23	-0.08	263	Activator of 90 kDa heat shock protein ATPase homolog 2	AHSA2	299
P10321	25	2	1	20	0.02	25	0	0	6	-0.76	168	HLA class I histocompatibility antigen, Cw-7 alpha chain (MHC class I antigen Cw*7)	HLA-C HLAC	366
Q8N5Z0	25	18	0	5	0.64	25	0	0	22	-0.12	419	Kynurenine/alpha-aminoadipate aminotransferase, mitochondrial (KAT/AadAT) (2-aminoadipate aminotransferase) (2-aminoadipate transaminase) (EC 2.6.1.39) (Alpha-aminoadipate aminotransferase) (AadAT) (Kynurenine aminotransferase II) (Kynurenine--oxoglutarate aminotransferase II) (Kynurenine--oxoglutarate transaminase 2) (EC 2.6.1.7) (Kynurenine--oxoglutarate transaminase II)	AADAT KAT2	425
P01911	25	11	1	11	0.38	25	1	0	4	-0.76	93	HLA class II histocompatibility antigen, DRB1-15 beta chain (DW2.2/DR2.2) (MHC class II antigen DRB1*15)	HLA-DRB1 HLA-DRB2	266
Q16671	25	12	0	11	0.4	25	0	1	21	-0.1	207	Anti-Muellerian hormone type-2 receptor (EC 2.7.11.30) (Anti-Muellerian hormone type II receptor) (AMH type II receptor) (MIS type II receptor) (MISRII) (MRII)	AMHR2 AMHR MISR2	573
Q5JTC6	25	18	0	3	0.56	25	0	0	6	-0.76	573	APC membrane recruitment protein 1 (Amer1) (Protein FAM123B) (Wilms tumor gene on the X chromosome protein)	AMER1 FAM123B WTX	1135
Q13443	25	11	1	11	0.38	25	0	0	23	-0.08	718	Disintegrin and metalloproteinase domain-containing protein 9 (ADAM 9) (EC 3.4.24.-) (Cellular disintegrin-related protein) (Meltrin-gamma) (Metalloprotease/disintegrin/cysteine-rich protein 9) (Myeloma cell metalloproteinase)	ADAM9 KIAA0021 MCMP MDC9 MLTNG	819
Q92685	25	12	0	7	0.24	25	0	0	24	-0.04	30	Dol-P-Man:Man(5)GlcNAc(2)-PP-Dol alpha-1,3-mannosyltransferase (EC 2.4.1.258) (Asparagine-linked glycosylation protein 3 homolog) (Dol-P-Man-dependent alpha(1-3)-mannosyltransferase) (Dolichyl-P-Man:Man(5)GlcNAc(2)-PP-dolichyl mannosyltransferase) (Dolichyl-phosphate-mannose--glycolipid alpha-mannosyltransferase) (Not56-like protein)	ALG3 NOT NOT56L	438
P02760	25	3	0	20	0.04	25	0	0	22	-0.12	163	Protein AMBP [Cleaved into: Alpha-1-microglobulin (Protein HC) (Alpha-1 microglycoprotein) (Complex-forming glycoprotein heterogeneous in charge); Inter-alpha-trypsin inhibitor light chain (ITI-LC) (Bikunin) (EDC1) (HI-30) (Uronic-acid-rich protein); Trypstatin]	AMBP HCP ITIL	352
P06280	25	10	1	12	0.34	25	0	0	23	-0.08	250	Alpha-galactosidase A (EC 3.2.1.22) (Alpha-D-galactosidase A) (Alpha-D-galactoside galactohydrolase) (Melibiase) (Agalsidase)	GLA	429
Q16352	25	11	0	12	0.36	25	0	0	7	-0.72	144	Alpha-internexin (Alpha-Inx) (66 kDa neurofilament protein) (NF-66) (Neurofilament-66) (Neurofilament 5)	INA NEF5	499
Q6XD76	25	3	0	20	0.04	25	0	0	21	-0.16	127	Achaete-scute homolog 4 (ASH-4) (hASH4) (Achaete-scute-like protein 4) (Class A basic helix-loop-helix protein 44) (bHLHa44)	ASCL4 BHLHA44 HASH4	172
O96018	25	12	0	11	0.4	25	0	0	21	-0.16	355	Amyloid beta A4 precursor protein-binding family A member 3 (Adapter protein X11gamma) (Neuron-specific X11L2 protein) (Neuronal Munc18-1-interacting protein 3) (Mint-3)	APBA3 MINT3 X11L2	575
Q9NUS5	25	18	0	1	0.48	25	2	0	6	-0.6	49	AP-5 complex subunit sigma-1 (Adaptor-related protein complex 5 sigma subunit) (Sigma5)	AP5S1 C20orf29	200
Q7Z3H0	25	17	0	3	0.48	25	0	0	4	-0.84	159	Ankyrin repeat domain-containing protein 33	ANKRD33 C12orf7	272
A6NCL7	25	14	0	7	0.4	25	1	0	12	-0.44	244	Ankyrin repeat domain-containing protein 33B	ANKRD33B	494
P27216	25	15	0	8	0.52	25	0	1	21	-0.1	129	Annexin A13 (Annexin XIII) (Annexin-13) (Intestine-specific annexin) (ISA)	ANXA13 ANX13	316
P04083	25	3	0	20	0.04	25	0	1	21	-0.1	6	Annexin A1 (Annexin I) (Annexin-1) (Calpactin II) (Calpactin-2) (Chromobindin-9) (Lipocortin I) (Phospholipase A2 inhibitory protein) (p35)	ANXA1 ANX1 LPC1	346
P02649	25	11	0	8	0.2	25	1	0	5	-0.72	298	Apolipoprotein E (Apo-E)	APOE	317
Q9BWW9	25	3	0	20	0.04	25	0	1	6	-0.7	334	Apolipoprotein L5 (Apolipoprotein L-V) (ApoL-V)	APOL5	433
Q9UII2	25	15	0	6	0.44	25	4	0	15	-0.08	85	ATPase inhibitor, mitochondrial (Inhibitor of F(1)F(o)-ATPase) (IF(1)) (IF1)	ATPIF1 ATPI	106
O43521	25	19	0	2	0.6	25	1	0	1	-0.88	150	Bcl-2-like protein 11 (Bcl2-L-11) (Bcl2-interacting mediator of cell death)	BCL2L11 BIM	198
O75752	25	17	0	6	0.6	25	0	0	21	-0.16	142	UDP-GalNAc:beta-1,3-N-acetylgalactosaminyltransferase 1 (Beta-1,3-GalNAc-T1) (EC 2.4.1.79) (Beta-1,3-galactosyltransferase 3) (Beta-1,3-GalTase 3) (Beta3Gal-T3) (Beta3GalT3) (b3Gal-T3) (Beta-3-Gx-T3) (Galactosylgalactosylglucosylceramide beta-D-acetyl-galactosaminyltransferase) (Globoside synthase) (UDP-N-acetylgalactosamine:globotriaosylceramide beta-1,3-N-acetylgalactosaminyltransferase)	B3GALNT1 B3GALT3 UNQ531/PRO1074	331
Q6ZMB0	25	11	0	12	0.36	25	0	0	21	-0.16	90	Acetylgalactosaminyl-O-glycosyl-glycoprotein beta-1,3-N-acetylglucosaminyltransferase (EC 2.4.1.147) (Core 3 synthase) (UDP-GlcNAc:betaGal beta-1,3-N-acetylglucosaminyltransferase 6) (BGnT-6) (Beta-1,3-Gn-T6) (Beta-1,3-N-acetylglucosaminyltransferase 6) (Beta3Gn-T6)	B3GNT6	384
Q9NXR7	25	21	0	1	0.72	25	4	0	11	-0.24	118	BRCA1-A complex subunit BRE (BRCA1/BRCA2-containing complex subunit 45) (Brain and reproductive organ-expressed protein)	BRE BRCC45	383
A6NEK1	25	17	0	6	0.6	25	0	0	23	-0.08	249	Arrestin domain-containing protein 5	ARRDC5	342
P30049	25	17	0	2	0.44	25	0	0	22	-0.12	154	ATP synthase subunit delta, mitochondrial (F-ATPase delta subunit)	ATP5D	168
P27037	25	0	19	4	0.3	25	0	4	18	-0.04	72	Activin receptor type-2A (EC 2.7.11.30) (Activin receptor type IIA) (ACTR-IIA) (ACTRIIA)	ACVR2A ACVR2	513
P02647	25	12	0	6	0.2	25	0	0	6	-0.76	83	Apolipoprotein A-I (Apo-AI) (ApoA-I) (Apolipoprotein A1) [Cleaved into: Proapolipoprotein A-I (ProapoA-I); Truncated apolipoprotein A-I (Apolipoprotein A-I(1-242))]	APOA1	267
P02749	25	15	0	8	0.52	25	0	0	22	-0.12	283	Beta-2-glycoprotein 1 (APC inhibitor) (Activated protein C-binding protein) (Anticardiolipin cofactor) (Apolipoprotein H) (Apo-H) (Beta-2-glycoprotein I) (B2GPI) (Beta(2)GPI)	APOH B2G1	345
P0C7U1	25	19	1	3	0.7	25	0	0	18	-0.28	142	Putative inactive neutral ceramidase B (ASAH2-like protein) (Putative inactive N-acylsphingosine amidohydrolase 2B) (Putative inactive non-lysosomal ceramidase B)	ASAH2B ASAH2C ASAH2L	165
Q9NR71	25	19	1	3	0.7	25	0	0	18	-0.28	757	Neutral ceramidase (N-CDase) (NCDase) (EC 3.5.1.23) (Acylsphingosine deacylase 2) (BCDase) (LCDase) (hCD) (N-acylsphingosine amidohydrolase 2) (Non-lysosomal ceramidase) [Cleaved into: Neutral ceramidase soluble form]	ASAH2 HNAC1	780
Q9Y679	25	14	0	9	0.48	25	1	0	22	-0.04	368	Ancient ubiquitous protein 1	AUP1	476
P15291	25	0	17	6	0.26	25	2	2	17	-0.04	354	Beta-1,4-galactosyltransferase 1 (Beta-1,4-GalTase 1) (Beta4Gal-T1) (b4Gal-T1) (EC 2.4.1.-) (UDP-Gal:beta-GlcNAc beta-1,4-galactosyltransferase 1) (UDP-galactose:beta-N-acetylglucosamine beta-1,4-galactosyltransferase 1) [Cleaved into: Processed beta-1,4-galactosyltransferase 1] [Includes: Lactose synthase A protein (EC 2.4.1.22); N-acetyllactosamine synthase (EC 2.4.1.90) (Nal synthase); Beta-N-…	B4GALT1 GGTB2	398
Q9Y5Z0	25	14	1	8	0.5	25	0	0	24	-0.04	313	Beta-secretase 2 (EC 3.4.23.45) (Aspartic-like protease 56 kDa) (Aspartyl protease 1) (ASP1) (Asp 1) (Beta-site amyloid precursor protein cleaving enzyme 2) (Beta-site APP cleaving enzyme 2) (Down region aspartic protease) (DRAP) (Memapsin-1) (Membrane-associated aspartic protease 1) (Theta-secretase)	BACE2 AEPLC ALP56 ASP21 CDA13 UNQ418/PRO852	518
O76090	25	5	0	18	0.12	25	0	0	20	-0.2	170	Bestrophin-1 (TU15B) (Vitelliform macular dystrophy protein 2)	BEST1 VMD2	585
Q7RTS1	25	12	0	2	0.04	25	0	0	14	-0.44	75	Class A basic helix-loop-helix protein 15 (bHLHa15) (Class B basic helix-loop-helix protein 8) (bHLHb8) (Muscle, intestine and stomach expression 1) (MIST-1)	BHLHA15 BHLHB8 MIST1	189
Q58HT5	25	20	1	2	0.74	25	0	2	20	-0.08	308	Acyl-CoA wax alcohol acyltransferase 1 (EC 2.3.1.75) (Diacylglycerol O-acyltransferase 2-like protein 3) (Diacylglycerol acyltransferase 2) (Long-chain-alcohol O-fatty-acyltransferase 1)	AWAT1 DGA2 DGAT2L3	328
Q5TBC7	25	12	0	9	0.32	25	0	0	0	-1	149	Bcl-2-like protein 15 (Bcl2-L-15)	BCL2L15 C1orf178	163
Q9C0J1	25	6	0	17	0.16	25	0	1	20	-0.14	245	N-acetyllactosaminide beta-1,3-N-acetylglucosaminyltransferase 4 (EC 2.4.1.149) (UDP-GlcNAc:betaGal beta-1,3-N-acetylglucosaminyltransferase 4) (BGnT-4) (Beta-1,3-Gn-T4) (Beta-1,3-N-acetylglucosaminyltransferase 4) (Beta3Gn-T4)	B3GNT4 UNQ1898/PRO4344	378
Q6UXY1	25	17	0	3	0.48	25	0	0	5	-0.8	113	Brain-specific angiogenesis inhibitor 1-associated protein 2-like protein 2 (BAI1-associated protein 2-like protein 2) (Planar intestinal- and kidney-specific BAR domain protein) (Pinkbar)	BAIAP2L2 UNQ9336/PRO34007	529
P15538	25	8	0	15	0.24	25	0	0	21	-0.16	97	Cytochrome P450 11B1, mitochondrial (CYPXIB1) (Cytochrome P-450c11) (Cytochrome P450C11) (Steroid 11-beta-hydroxylase) (EC 1.14.15.4)	CYP11B1 S11BH	503
P50895	25	13	0	6	0.28	25	0	0	6	-0.76	190	Basal cell adhesion molecule (Auberger B antigen) (B-CAM cell surface glycoprotein) (F8/G253 antigen) (Lutheran antigen) (Lutheran blood group glycoprotein) (CD antigen CD239)	BCAM LU MSK19	628
Q8NFU0	25	8	2	13	0.28	25	1	0	19	-0.16	324	Bestrophin-4 (Vitelliform macular dystrophy 2-like protein 2)	BEST4 VMD2L2	473
Q5VU69	25	15	0	3	0.32	25	0	0	0	-1	76	Uncharacterized protein C1orf189	C1orf189	101
Q9UBX1	25	8	0	15	0.24	25	0	0	22	-0.12	285	Cathepsin F (CATSF) (EC 3.4.22.41)	CTSF	484
P56539	25	15	0	4	0.36	25	0	3	5	-0.62	12	Caveolin-3 (M-caveolin)	CAV3	151
P04003	25	4	3	16	0.14	25	0	0	3	-0.88	123	C4b-binding protein alpha chain (C4bp) (Proline-rich protein) (PRP)	C4BPA C4BP	597
Q99622	25	19	0	0	0.52	25	6	0	12	-0.04	63	Protein C10	C12orf57 C10	126
P10092	25	8	1	10	0.1	25	0	0	3	-0.88	122	Calcitonin gene-related peptide 2 (Beta-type CGRP) (Beta-CGRP) (Calcitonin gene-related peptide II) (CGRP-II)	CALCB CALC2	127
Q9NP55	25	4	0	18	0.04	25	0	0	0	-1	166	BPI fold-containing family A member 1 (Lung-specific protein X) (Nasopharyngeal carcinoma-related protein) (Palate lung and nasal epithelium clone protein) (Secretory protein in upper respiratory tracts) (Short PLUNC1) (SPLUNC1) (Tracheal epithelium-enriched protein) (Von Ebner protein Hl)	BPIFA1 LUNX NASG PLUNC SPLUNC1 SPURT UNQ787/PRO1606	256
Q9HBT6	25	1	18	4	0.32	25	0	5	17	-0.02	120	Cadherin-20	CDH20 CDH7L3	801
Q8TDH9	25	16	0	2	0.36	25	2	0	10	-0.44	169	Biogenesis of lysosome-related organelles complex 1 subunit 5 (BLOC-1 subunit 5) (Protein Muted homolog)	BLOC1S5 MUTED	187
P19099	25	8	0	15	0.24	25	0	0	21	-0.16	97	Cytochrome P450 11B2, mitochondrial (Aldosterone synthase) (ALDOS) (EC 1.14.15.4) (EC 1.14.15.5) (Aldosterone-synthesizing enzyme) (CYPXIB2) (Cytochrome P-450Aldo) (Cytochrome P-450C18) (Steroid 18-hydroxylase)	CYP11B2	503
Q8IW40	25	6	1	13	0.06	25	0	0	13	-0.48	229	Coiled-coil domain-containing protein 103	CCDC103	242
Q99731	25	4	1	16	0.02	25	0	1	2	-0.86	80	C-C motif chemokine 19 (Beta-chemokine exodus-3) (CK beta-11) (Epstein-Barr virus-induced molecule 1 ligand chemokine) (EBI1 ligand chemokine) (ELC) (Macrophage inflammatory protein 3 beta) (MIP-3-beta) (Small-inducible cytokine A19)	CCL19 ELC MIP3B SCYA19	98
Q7Z692	25	12	0	2	0.04	25	0	0	0	-1	96	Carcinoembryonic antigen-related cell adhesion molecule 19 (Carcinoembryonic antigen-like 1)	CEACAM19 CEAL1 UNQ2973/PRO7436	300
Q8N0T1	25	8	0	11	0.08	25	0	0	3	-0.88	74	Uncharacterized protein C8orf59	C8orf59	100
Q8WTX7	25	16	0	5	0.48	25	1	2	7	-0.52	124	GATS-like protein 3 (Cellular arginine sensor for mTORC1 protein 1) (CASTOR1)	GATSL3 CASTOR1	329
P14091	25	10	0	13	0.32	25	0	1	23	-0.02	297	Cathepsin E (EC 3.4.23.34) [Cleaved into: Cathepsin E form I; Cathepsin E form II]	CTSE	401
Q53FE4	25	17	0	3	0.48	25	0	0	0	-1	179	Uncharacterized protein C4orf17	C4orf17	359
Q5BLP8	25	12	0	2	0.04	25	5	0	0	-0.6	62	Neuropeptide-like protein C4orf48	C4orf48 Chr4_55	95
P42772	25	3	0	20	0.04	25	0	0	24	-0.04	28	Cyclin-dependent kinase 4 inhibitor B (Multiple tumor suppressor 2) (MTS-2) (p14-INK4b) (p15-INK4b) (p15INK4B)	CDKN2B MTS2	138
Q8N5S3	25	9	0	12	0.2	25	0	0	4	-0.84	175	Uncharacterized protein C2orf73	C2orf73	287
Q9NZP8	25	11	1	11	0.38	25	0	0	22	-0.12	125	Complement C1r subcomponent-like protein (C1r-LP) (C1r-like protein) (EC 3.4.21.-) (C1r-like serine protease analog protein) (CLSPa)	C1RL C1RL1 C1RLP CLSPA	487
Q9H246	25	22	0	1	0.8	25	4	0	1	-0.64	97	Uncharacterized protein C1orf21 (Cell proliferation-inducing gene 13 protein)	C1orf21 PIG13	121
P0C7I6	25	11	1	5	0.14	25	0	0	0	-1	111	Coiled-coil domain-containing protein 159	CCDC159	412
Q8TC90	25	13	0	4	0.2	25	0	0	0	-1	206	Coiled-coil domain-containing glutamate-rich protein 1	CCER1 C12orf12	406
P42575	25	13	0	10	0.44	25	0	0	22	-0.12	71	Caspase-2 (CASP-2) (EC 3.4.22.55) (Neural precursor cell expressed developmentally down-regulated protein 2) (NEDD-2) (Protease ICH-1) [Cleaved into: Caspase-2 subunit p18; Caspase-2 subunit p13; Caspase-2 subunit p12]	CASP2 ICH1 NEDD2	452
Q9HBI5	25	14	0	9	0.48	25	0	0	2	-0.92	7	Uncharacterized protein C3orf14	C3orf14 HT021	128
A6NF36	25	15	0	1	0.24	25	0	0	0	-1	99	Coiled-coil domain-containing protein 182	CCDC182	153
O60826	25	20	0	0	0.6	25	4	2	13	-0.04	495	Coiled-coil domain-containing protein 22	CCDC22 CXorf37 JM1	627
Q9NPF0	25	3	0	20	0.04	25	0	0	22	-0.12	256	CD320 antigen (8D6 antigen) (FDC-signaling molecule 8D6) (FDC-SM-8D6) (Transcobalamin receptor) (TCblR) (CD antigen CD320)	CD320 8D6A UNQ198/PRO224	282
P60033	25	16	0	7	0.56	25	0	0	22	-0.12	121	CD81 antigen (26 kDa cell surface protein TAPA-1) (Target of the antiproliferative antibody 1) (Tetraspanin-28) (Tspan-28) (CD antigen CD81)	CD81 TAPA1 TSPAN28	236
Q9BQP9	25	18	0	2	0.52	25	0	0	0	-1	218	BPI fold-containing family A member 3 (Short palate, lung and nasal epithelium carcinoma-associated protein 3)	BPIFA3 C20orf71 SPLUNC3	254
A1A4V9	25	19	0	3	0.64	25	2	1	6	-0.54	219	Coiled-coil domain-containing protein 189	CCDC189 C16orf93	331
P53634	25	4	0	19	0.08	25	0	0	22	-0.12	60	Dipeptidyl peptidase 1 (EC 3.4.14.1) (Cathepsin C) (Cathepsin J) (Dipeptidyl peptidase I) (DPP-I) (DPPI) (Dipeptidyl transferase) [Cleaved into: Dipeptidyl peptidase 1 exclusion domain chain (Dipeptidyl peptidase I exclusion domain chain); Dipeptidyl peptidase 1 heavy chain (Dipeptidyl peptidase I heavy chain); Dipeptidyl peptidase 1 light chain (Dipeptidyl peptidase I light chain)]	CTSC CPPI	463
Q9BUW7	25	19	0	2	0.6	25	0	1	4	-0.78	67	UPF0184 protein C9orf16	C9orf16 EST00098	83
Q6ZUJ4	25	8	0	10	0.04	25	0	0	1	-0.96	45	Uncharacterized protein C3orf62	C3orf62	267
O43745	25	7	2	14	0.24	25	0	0	24	-0.04	76	Calcineurin B homologous protein 2 (Hepatocellular carcinoma-associated antigen 520)	CHP2 HCA520	196
Q5SQH8	25	19	0	2	0.6	25	0	0	17	-0.32	153	Uncharacterized protein C6orf136	C6orf136	315
P00746	25	6	0	17	0.16	25	0	0	22	-0.12	136	Complement factor D (EC 3.4.21.46) (Adipsin) (C3 convertase activator) (Properdin factor D)	CFD DF PFD	253
O43916	25	19	0	0	0.52	25	5	0	5	-0.4	231	Carbohydrate sulfotransferase 1 (EC 2.8.2.21) (Galactose/N-acetylglucosamine/N-acetylglucosamine 6-O-sulfotransferase 1) (GST-1) (Keratan sulfate Gal-6 sulfotransferase) (KS6ST) (KSGal6ST) (KSST)	CHST1	411
Q9UFW8	25	18	0	0	0.44	25	0	0	4	-0.84	105	CGG triplet repeat-binding protein 1 (CGG-binding protein 1) (20 kDa CGG-binding protein) (p20-CGGBP DNA-binding protein)	CGGBP1 CGGBP	167
Q96BP2	25	16	1	2	0.42	25	1	0	15	-0.32	67	Coiled-coil-helix-coiled-coil-helix domain-containing protein 1 (28S ribosomal protein S37, mitochondrial) (MRP-S37) (Nuclear protein C2360)	CHCHD1 C10orf34 MRPS37	118
Q96S66	25	12	1	10	0.42	25	0	0	8	-0.68	429	Chloride channel CLIC-like protein 1 (Mid-1-related chloride channel protein 1)	CLCC1 KIAA0761 MCLC	551
Q9Y2R0	25	18	0	3	0.56	25	4	0	6	-0.44	81	Cytochrome c oxidase assembly factor 3 homolog, mitochondrial (Coiled-coil domain-containing protein 56) (Mitochondrial translation regulation assembly intermediate of cytochrome c oxidase protein of 12 kDa)	COA3 CCDC56 MITRAC12 HSPC009	106
O43734	25	18	0	4	0.6	25	1	0	6	-0.68	505	Adapter protein CIKS (Connection to IKK and SAPK/JNK) (Nuclear factor NF-kappa-B activator 1) (ACT1) (TRAF3-interacting protein 2)	TRAF3IP2 C6orf2 C6orf4 C6orf5 C6orf6	574
Q8N7P3	25	5	0	17	0.08	25	0	0	5	-0.8	111	Claudin-22	CLDN22	220
P56748	25	19	0	2	0.6	25	6	0	0	-0.52	157	Claudin-8	CLDN8 UNQ779/PRO1573	225
Q9Y6H1	25	9	0	14	0.28	25	4	0	15	-0.08	139	Coiled-coil-helix-coiled-coil-helix domain-containing protein 2 (Aging-associated gene 10 protein) (HCV NS2 trans-regulated protein) (NS2TP)	CHCHD2 C7orf17 AAG10	151
Q9H8K7	25	13	1	7	0.38	25	2	0	4	-0.68	186	Uncharacterized protein C10orf88	C10orf88	445
Q86VG3	25	5	0	17	0.08	25	0	0	3	-0.88	15	Uncharacterized protein C11orf74 (Protein HEPIS)	C11orf74	221
Q9Y5I7	25	17	0	6	0.6	25	0	0	2	-0.92	72	Claudin-16 (Paracellin-1) (PCLN-1)	CLDN16 PCLN1	305
A6NM45	25	5	0	17	0.08	25	0	0	5	-0.8	111	Putative claudin-24	CLDN24	220
Q9NY35	25	15	0	8	0.52	25	0	0	7	-0.72	200	Claudin domain-containing protein 1 (Membrane protein GENX-3745)	CLDND1 C3orf4 HSPC174 PSEC0054 UNQ2511/PRO6000	253
Q99788	25	4	2	17	0.12	25	2	0	6	-0.6	321	Chemokine-like receptor 1 (G-protein coupled receptor ChemR23) (G-protein coupled receptor DEZ)	CMKLR1 CHEMR23 DEZ	373
P56277	25	12	0	3	0.08	25	0	0	2	-0.92	33	Cx9C motif-containing protein 4 (Mature T-cell proliferation 1 neighbor protein) (Mature T-cell proliferation-1 type A) (MTCP-1 type A) (Protein p8 MTCP-1) (p8MTCP1)	CMC4 C6.1B MTCP1 MTCP1NB	68
Q3B7I2	25	3	10	8	0.16	25	0	0	21	-0.16	30	Protein canopy homolog 1	CNPY1	92
P04798	25	5	1	17	0.14	25	1	0	19	-0.16	476	Cytochrome P450 1A1 (EC 1.14.14.1) (CYPIA1) (Cytochrome P450 form 6) (Cytochrome P450-C) (Cytochrome P450-P1)	CYP1A1	512
Q9H6X5	25	10	0	11	0.24	25	0	0	5	-0.8	592	Uncharacterized protein C19orf44	C19orf44	657
P51911	25	1	13	9	0.22	25	0	0	24	-0.04	148	Calponin-1 (Basic calponin) (Calponin H1, smooth muscle)	CNN1	297
Q9BV29	25	19	0	1	0.56	25	1	0	5	-0.72	113	Uncharacterized protein C15orf57 (Protein CCDC32)	C15orf57 CCDC32	185
P56749	25	20	0	0	0.6	25	6	0	0	-0.52	80	Claudin-12	CLDN12	244
P56750	25	19	0	2	0.6	25	6	0	0	-0.52	157	Claudin-17	CLDN17 UNQ758/PRO1489	224
P56747	25	19	0	3	0.64	25	5	0	2	-0.52	156	Claudin-6 (Skullin)	CLDN6 UNQ757/PRO1488	220
Q99062	25	4	0	19	0.08	25	0	0	6	-0.76	114	Granulocyte colony-stimulating factor receptor (G-CSF receptor) (G-CSF-R) (CD antigen CD114)	CSF3R GCSFR	836
Q9UBW8	25	20	0	3	0.72	25	0	1	21	-0.1	150	COP9 signalosome complex subunit 7a (SGN7a) (Signalosome subunit 7a) (Dermal papilla-derived protein 10) (JAB1-containing signalosome subunit 7a)	COPS7A CSN7A DERP10	275
P50461	25	20	0	2	0.68	25	0	0	18	-0.28	189	Cysteine and glycine-rich protein 3 (Cardiac LIM protein) (Cysteine-rich protein 3) (CRP3) (LIM domain protein, cardiac) (Muscle LIM protein)	CSRP3 CLP MLP	194
Q9BQT9	25	18	0	5	0.64	25	2	1	18	-0.06	758	Calsyntenin-3 (Alcadein-beta) (Alc-beta)	CLSTN3 CS3 KIAA0726	956
P42830	25	11	0	9	0.24	25	0	0	0	-1	104	C-X-C motif chemokine 5 (ENA-78(1-78)) (Epithelial-derived neutrophil-activating protein 78) (Neutrophil-activating peptide ENA-78) (Small-inducible cytokine B5) [Cleaved into: ENA-78(8-78); ENA-78(9-78)]	CXCL5 ENA78 SCYB5	114
Q9UKL4	25	20	0	2	0.68	25	0	0	8	-0.68	142	Gap junction delta-2 protein (Connexin-36) (Cx36) (Gap junction alpha-9 protein)	GJD2 GJA9	321
P09919	25	7	0	14	0.12	25	0	0	2	-0.92	62	Granulocyte colony-stimulating factor (G-CSF) (Pluripoietin) (Filgrastim) (Lenograstim)	CSF3 C17orf33 GCSF	207
Q96CG8	25	16	0	6	0.52	25	0	0	9	-0.64	44	Collagen triple helix repeat-containing protein 1 (Protein NMTC1)	CTHRC1 UNQ762/PRO1550	243
Q9BU40	25	22	0	1	0.8	25	1	0	7	-0.64	186	Chordin-like protein 1 (Neuralin-1) (Neurogenesin-1) (Ventroptin)	CHRDL1 NRLN1	450
Q969M2	25	14	0	7	0.4	25	0	2	5	-0.68	129	Gap junction alpha-10 protein (Connexin-62) (Cx62)	GJA10 CX62	543
Q8WUS8	25	3	17	3	0.38	25	0	1	22	-0.06	161	Short-chain dehydrogenase/reductase family 42E member 1 (EC 1.1.1.-)	SDR42E1 HSPC105	393
O95822	25	20	0	1	0.64	25	9	1	4	-0.06	312	Malonyl-CoA decarboxylase, mitochondrial (MCD) (EC 4.1.1.9)	MLYCD	493
Q9BVC3	25	7	0	16	0.2	25	0	0	23	-0.08	103	Sister chromatid cohesion protein DCC1 (Defective in sister chromatid cohesion protein 1 homolog)	DSCC1 DCC1 UNQ9337/PRO34008	393
Q6ZNG2	25	11	0	12	0.36	25	0	0	22	-0.12	300	Homeobox protein DBX2 (Developing brain homeobox protein 2)	DBX2	339
O75618	25	21	0	0	0.68	25	7	0	1	-0.4	225	Death effector domain-containing protein (DEDPro1) (Death effector domain-containing testicular molecule) (FLDED-1)	DEDD DEDPRO1 DEFT KE05	318
P29279	25	22	0	0	0.76	25	5	0	7	-0.32	229	Connective tissue growth factor (CCN family member 2) (Hypertrophic chondrocyte-specific protein 24) (Insulin-like growth factor-binding protein 8) (IBP-8) (IGF-binding protein 8) (IGFBP-8)	CTGF CCN2 HCS24 IGFBP8	349
Q15828	25	12	0	8	0.28	25	0	0	0	-1	121	Cystatin-M (Cystatin-6) (Cystatin-E)	CST6	149
Q9NRG7	25	19	0	2	0.6	25	0	3	17	-0.14	101	Epimerase family protein SDR39U1 (EC 1.1.1.-) (Short-chain dehydrogenase/reductase family 39U member 1)	SDR39U1 C14orf124 HCDI	319
O94760	25	21	0	2	0.76	25	0	0	19	-0.24	109	N(G),N(G)-dimethylarginine dimethylaminohydrolase 1 (DDAH-1) (Dimethylarginine dimethylaminohydrolase 1) (EC 3.5.3.18) (DDAHI) (Dimethylargininase-1)	DDAH1 DDAH	285
Q96B18	25	12	0	2	0.04	25	0	0	0	-1	33	Dapper homolog 3 (Antagonist of beta-catenin Dapper homolog 3) (Arginine-rich region 1 protein) (Dapper antagonist of catenin 3)	DACT3 RRR1	629
P80162	25	11	0	9	0.24	25	0	0	0	-1	104	C-X-C motif chemokine 6 (Chemokine alpha 3) (CKA-3) (Granulocyte chemotactic protein 2) (GCP-2) (Small-inducible cytokine B6) [Cleaved into: Small-inducible cytokine B6, N-processed variant 1; Small-inducible cytokine B6, N-processed variant 2; Small-inducible cytokine B6, N-processed variant 3]	CXCL6 GCP2 SCYB6	114
P61073	25	14	0	9	0.48	25	0	0	22	-0.12	268	C-X-C chemokine receptor type 4 (CXC-R4) (CXCR-4) (FB22) (Fusin) (HM89) (LCR1) (Leukocyte-derived seven transmembrane domain receptor) (LESTR) (Lipopolysaccharide-associated protein 3) (LAP-3) (LPS-associated protein 3) (NPYRL) (Stromal cell-derived factor 1 receptor) (SDF-1 receptor) (CD antigen CD184)	CXCR4	352
Q7L5Y6	25	19	0	4	0.68	25	0	0	20	-0.2	498	DET1 homolog (De-etiolated-1 homolog)	DET1	550
Q9UPQ8	25	18	0	0	0.44	25	1	1	18	-0.14	61	Dolichol kinase (EC 2.7.1.108) (Transmembrane protein 15)	DOLK KIAA1094 TMEM15 UNQ2422/PRO4980	538
Q6ZPD8	25	10	5	8	0.42	25	0	1	21	-0.1	317	Diacylglycerol O-acyltransferase 2-like protein 6 (EC 2.3.1.-) (Diacylglycerol O-acyltransferase candidate 3) (hDC3)	DGAT2L6 DC3	337
Q14181	25	22	0	0	0.76	25	0	1	23	-0.02	400	DNA polymerase alpha subunit B (DNA polymerase alpha 70 kDa subunit)	POLA2	598
Q7Z5P4	25	15	2	6	0.56	25	0	1	22	-0.06	106	17-beta-hydroxysteroid dehydrogenase 13 (17-beta-HSD 13) (EC 1.1.-.-) (Short chain dehydrogenase/reductase family 16C member 3) (Short-chain dehydrogenase/reductase 9)	HSD17B13 SCDR9 SDR16C3 HMFN0376 UNQ497/PRO1014	300
Q18PE1	25	11	2	5	0.2	25	1	0	13	-0.4	240	Protein Dok-7 (Downstream of tyrosine kinase 7)	DOK7 C4orf25	504
P35638	25	21	0	0	0.68	25	0	0	2	-0.92	139	DNA damage-inducible transcript 3 protein (DDIT-3) (C/EBP zeta) (C/EBP-homologous protein) (CHOP) (C/EBP-homologous protein 10) (CHOP-10) (CCAAT/enhancer-binding protein homologous protein) (Growth arrest and DNA damage-inducible protein GADD153)	DDIT3 CHOP CHOP10 GADD153	169
Q9UGM3	25	4	0	19	0.08	25	0	0	12	-0.52	2050	Deleted in malignant brain tumors 1 protein (Glycoprotein 340) (Gp-340) (Hensin) (Salivary agglutinin) (SAG) (Surfactant pulmonary-associated D-binding protein)	DMBT1 GP340	2413
Q16829	25	4	17	2	0.42	25	0	4	17	-0.08	159	Dual specificity protein phosphatase 7 (EC 3.1.3.16) (EC 3.1.3.48) (Dual specificity protein phosphatase PYST2)	DUSP7 PYST2	419
P20800	25	8	0	13	0.16	25	0	0	4	-0.84	145	Endothelin-2 (ET-2) (Preproendothelin-2) (PPET2)	EDN2	178
Q99944	25	11	0	5	0.08	25	0	1	3	-0.82	86	Epidermal growth factor-like protein 8 (EGF-like protein 8) (Vascular endothelial statin-2) (VE-statin-2)	EGFL8 C6orf8 NG3 UNQ8752/PRO29920	293
Q16690	25	16	0	7	0.56	25	0	0	24	-0.04	97	Dual specificity protein phosphatase 5 (EC 3.1.3.16) (EC 3.1.3.48) (Dual specificity protein phosphatase hVH3)	DUSP5 VH3	384
P21728	25	15	0	8	0.52	25	0	0	22	-0.12	432	D(1A) dopamine receptor (Dopamine D1 receptor)	DRD1	446
Q8NEX9	25	11	0	12	0.36	25	1	0	19	-0.16	44	Short-chain dehydrogenase/reductase family 9C member 7 (EC 1.1.1.-) (Orphan short-chain dehydrogenase/reductase) (SDR-O) (RDH-S)	SDR9C7 RDHS SDRO	313
Q9BU89	25	13	0	5	0.24	25	0	2	21	-0.04	105	Deoxyhypusine hydroxylase (hDOHH) (EC 1.14.99.29) (Deoxyhypusine dioxygenase) (Deoxyhypusine monooxygenase) (HEAT-like repeat-containing protein 1)	DOHH HLRC1	302
P30046	25	9	0	12	0.2	25	2	1	13	-0.26	93	D-dopachrome decarboxylase (EC 4.1.1.84) (D-dopachrome tautomerase) (Phenylpyruvate tautomerase II)	DDT	118
Q9H4B8	25	5	0	18	0.12	25	2	1	17	-0.1	407	Dipeptidase 3 (EC 3.4.13.19)	DPEP3 UNQ834/PRO1772	488
Q9BZG8	25	16	0	7	0.56	25	0	0	24	-0.04	146	Diphthamide biosynthesis protein 1 (DPH1 homolog) (HsDph1) (Diphthamide biosynthesis protein 2 homolog-like 1) (DPH-like 1) (DPH2-like 1) (Diphthamide biosynthesis protein 2-like) (Ovarian cancer-associated gene 1 protein)	DPH1 DPH2L DPH2L1 OVCA1	443
Q6P1R4	25	10	0	13	0.32	25	1	0	22	-0.04	306	tRNA-dihydrouridine(16/17) synthase [NAD(P)(+)]-like (EC 1.3.1.-) (tRNA-dihydrouridine synthase 1-like)	DUS1L	473
P19235	25	15	0	3	0.32	25	0	0	6	-0.76	194	Erythropoietin receptor (EPO-R)	EPOR	508
Q01844	25	11	1	11	0.38	25	0	0	21	-0.16	379	RNA-binding protein EWS (EWS oncogene) (Ewing sarcoma breakpoint region 1 protein)	EWSR1 EWS	656
P20827	25	18	0	5	0.64	25	0	0	19	-0.24	162	Ephrin-A1 (EPH-related receptor tyrosine kinase ligand 1) (LERK-1) (Immediate early response protein B61) (Tumor necrosis factor alpha-induced protein 4) (TNF alpha-induced protein 4) [Cleaved into: Ephrin-A1, secreted form]	EFNA1 EPLG1 LERK1 TNFAIP4	205
Q6P0A1	25	10	0	6	0.04	25	0	0	0	-1	146	Protein FAM180B	FAM180B	224
Q86X53	25	6	5	11	0.22	25	0	0	1	-0.96	11	Glutamate-rich protein 1	ERICH1 HSPC319	443
Q0PNE2	25	16	0	6	0.52	25	0	0	13	-0.48	105	Elongator complex protein 6 (Angiotonin-transactivated protein 1) (Protein TMEM103)	ELP6 ATP1 C3orf75 TMEM103	266
Q6UWR7	25	14	0	9	0.48	25	0	0	22	-0.12	266	Ectonucleotide pyrophosphatase/phosphodiesterase family member 6 (E-NPP 6) (NPP-6) (EC 3.1.4.-) (EC 3.1.4.38) (Choline-specific glycerophosphodiester phosphodiesterase) (Glycerophosphocholine cholinephosphodiesterase) (GPC-Cpde)	ENPP6 UNQ1889/PRO4334	440
Q5T6X4	25	15	2	1	0.36	25	0	0	0	-1	71	Protein FAM162B	FAM162B C6orf189	162
Q6NT32	25	12	1	10	0.42	25	1	0	21	-0.08	529	Carboxylesterase 5A (EC 3.1.1.1) (Carboxylesterase-like urinary excreted protein homolog) (Cauxin)	CES5A CES7	575
Q6PEV8	25	21	0	1	0.72	25	6	0	3	-0.4	239	Protein FAM199X	FAM199X CXorf39	388
Q9BRX8	25	9	0	13	0.24	25	1	0	14	-0.36	121	Redox-regulatory protein FAM213A (Peroxiredoxin-like 2 activated in M-CSF stimulated monocytes) (Protein PAMM)	FAM213A C10orf58 PAMM PRO2290 PSEC0139 UNQ611/PRO1198	229
P34910	25	10	0	11	0.24	25	0	0	0	-1	308	Protein EVI2B (Ecotropic viral integration site 2B protein homolog) (EVI-2B) (CD antigen CD361)	EVI2B EVDB	448
Q5XUX0	25	6	0	15	0.08	25	0	0	11	-0.56	375	F-box only protein 31	FBXO31 FBX14 FBX31 PP2386	539
Q15485	25	4	0	19	0.08	25	3	1	17	-0.02	146	Ficolin-2 (37 kDa elastin-binding protein) (Collagen/fibrinogen domain-containing protein 2) (EBP-37) (Ficolin-B) (Ficolin-beta) (Hucolin) (L-ficolin) (Serum lectin p35)	FCN2 FCNL	313
Q2M3D2	25	10	0	13	0.32	25	0	0	24	-0.04	101	Exocyst complex component 3-like protein 2 (HBV X-transactivated gene 7 protein) (HBV XAg-transactivated protein 7)	EXOC3L2 XTP7	409
Q6P1L5	25	18	0	5	0.64	25	3	0	14	-0.2	279	Protein FAM117B (Amyotrophic lateral sclerosis 2 chromosomal region candidate gene 13 protein)	FAM117B ALS2CR13	589
Q6UXB0	25	20	0	2	0.68	25	3	0	1	-0.72	81	Protein FAM131A	FAM131A C3orf40 UNQ715/PRO1378	335
Q0P6D2	25	9	0	11	0.16	25	1	0	15	-0.32	411	Protein FAM69C	FAM69C C18orf51	419
Q9H4H8	25	21	0	1	0.72	25	4	0	3	-0.56	176	Protein FAM83D (Spindle protein CHICA)	FAM83D C20orf129	585
O75426	25	15	0	2	0.28	25	2	1	0	-0.78	552	F-box only protein 24	FBXO24 FBX24	580
O75072	25	20	0	3	0.72	25	0	1	9	-0.58	278	Fukutin (EC 2.-.-.-) (Fukuyama-type congenital muscular dystrophy protein)	FKTN FCMD	461
Q14153	25	11	0	9	0.24	25	0	0	5	-0.8	222	Protein FAM53B	FAM53B KIAA0140	422
Q9BQL6	25	16	3	4	0.62	25	0	5	17	-0.02	45	Fermitin family homolog 1 (Kindlerin) (Kindlin syndrome protein) (Kindlin-1) (Unc-112-related protein 1)	FERMT1 C20orf42 KIND1 URP1	677
P31371	25	22	0	1	0.8	25	5	1	12	-0.06	135	Fibroblast growth factor 9 (FGF-9) (Glia-activating factor) (GAF) (Heparin-binding growth factor 9) (HBGF-9)	FGF9	208
Q9NP95	25	22	0	1	0.8	25	5	1	12	-0.06	138	Fibroblast growth factor 20 (FGF-20)	FGF20	211
P21462	25	4	1	18	0.1	25	0	0	8	-0.68	269	fMet-Leu-Phe receptor (fMLP receptor) (N-formyl peptide receptor) (FPR) (N-formylpeptide chemoattractant receptor)	FPR1	350
Q9BWH2	25	6	14	3	0.44	25	0	7	10	-0.18	133	FUN14 domain-containing protein 2 (Cervical cancer proto-oncogene 3 protein) (HCC-3) (Hepatitis C virus core-binding protein 6)	FUNDC2 HCBP6 DC44 HCC3 PD03104	189
P25089	25	5	3	14	0.14	25	0	0	6	-0.76	310	N-formyl peptide receptor 3 (FMLP-related receptor II) (FMLP-R-II) (Formyl peptide receptor-like 2)	FPR3 FPRH1 FPRL2	353
P19526	25	11	0	10	0.28	25	0	0	6	-0.76	180	Galactoside 2-alpha-L-fucosyltransferase 1 (EC 2.4.1.69) (Alpha(1,2)FT 1) (Blood group H alpha 2-fucosyltransferase) (Fucosyltransferase 1) (GDP-L-fucose:beta-D-galactoside 2-alpha-L-fucosyltransferase 1)	FUT1 H HSC	365
Q14376	25	20	0	1	0.64	25	0	0	22	-0.12	257	UDP-glucose 4-epimerase (EC 5.1.3.2) (Galactowaldenase) (UDP-N-acetylgalactosamine 4-epimerase) (UDP-GalNAc 4-epimerase) (UDP-N-acetylglucosamine 4-epimerase) (UDP-GlcNAc 4-epimerase) (EC 5.1.3.7) (UDP-galactose 4-epimerase)	GALE	348
P51570	25	15	1	7	0.54	25	0	1	23	-0.02	255	Galactokinase (EC 2.7.1.6) (Galactose kinase)	GALK1 GALK	392
Q9NQ84	25	22	0	0	0.76	25	3	0	4	-0.6	327	G-protein coupled receptor family C group 5 member C (Retinoic acid-induced gene 3 protein) (RAIG-3)	GPRC5C RAIG3 PSEC0087	441
Q9H9Y4	25	20	0	2	0.68	25	0	0	24	-0.04	223	GPN-loop GTPase 2 (ATP-binding domain 1 family member B)	GPN2 ATPBD1B UNQ5828/PRO19647	310
Q14956	25	9	9	4	0.42	25	0	0	7	-0.72	225	Transmembrane glycoprotein NMB (Transmembrane glycoprotein HGFIN)	GPNMB HGFIN NMB UNQ1725/PRO9925	572
Q14749	25	14	0	7	0.4	25	2	5	10	-0.14	59	Glycine N-methyltransferase (EC 2.1.1.20)	GNMT	295
O95872	25	19	0	0	0.52	25	3	1	11	-0.26	289	G patch domain and ankyrin repeat-containing protein 1 (Ankyrin repeat domain-containing protein 59) (G patch domain-containing protein 10) (HLA-B-associated transcript 4) (Protein G5)	GPANK1 ANKRD59 BAT4 G5 GPATCH10	356
Q8N158	25	18	0	5	0.64	25	1	0	21	-0.08	169	Glypican-2 [Cleaved into: Secreted glypican-2]	GPC2	579
P0CG29	25	5	0	18	0.12	25	0	1	23	-0.02	43	Glutathione S-transferase theta-2 (EC 2.5.1.18) (GST class-theta-2)	GSTT2	244
Q9H3H5	25	7	0	16	0.2	25	0	0	23	-0.08	82	UDP-N-acetylglucosamine--dolichyl-phosphate N-acetylglucosaminephosphotransferase (EC 2.7.8.15) (GlcNAc-1-P transferase) (G1PT) (GPT) (N-acetylglucosamine-1-phosphate transferase)	DPAGT1 DPAGT2	408
P0CG30	25	5	0	18	0.12	25	0	1	23	-0.02	43	Glutathione S-transferase theta-2B (EC 2.5.1.18) (GST class-theta-2) (Glutathione S-transferase theta-2)	GSTT2B GSTT2	244
P09105	25	5	5	13	0.22	25	2	0	20	-0.04	91	Hemoglobin subunit theta-1 (Hemoglobin theta-1 chain) (Theta-1-globin)	HBQ1	142
O14756	25	9	2	12	0.32	25	0	1	19	-0.18	191	17-beta-hydroxysteroid dehydrogenase type 6 (17-beta-HSD 6) (17-beta-HSD6) (EC 1.1.1.105) (EC 1.1.1.239) (EC 1.1.1.62) (3-alpha->beta-hydroxysteroid epimerase) (3-alpha->beta-HSE) (Oxidative 3-alpha hydroxysteroid dehydrogenase) (Short chain dehydrogenase/reductase family 9C member 6)	HSD17B6 RODH SDR9C6	317
P68871	25	17	0	6	0.6	25	0	3	19	-0.06	40	Hemoglobin subunit beta (Beta-globin) (Hemoglobin beta chain) [Cleaved into: LVV-hemorphin-7; Spinorphin]	HBB	147
A8MUP6	25	8	0	14	0.2	25	0	0	6	-0.76	81	Germ cell-specific gene 1-like protein 2 (GSG1-like protein 2)	GSG1L2	293
P69891	25	20	0	3	0.72	25	0	2	20	-0.08	40	Hemoglobin subunit gamma-1 (Gamma-1-globin) (Hb F Agamma) (Hemoglobin gamma-1 chain) (Hemoglobin gamma-A chain)	HBG1 PRO2979	147
P69892	25	20	0	3	0.72	25	0	2	20	-0.08	40	Hemoglobin subunit gamma-2 (Gamma-2-globin) (Hb F Ggamma) (Hemoglobin gamma-2 chain) (Hemoglobin gamma-G chain)	HBG2	147
Q99527	25	18	0	1	0.48	25	2	0	5	-0.64	211	G-protein coupled estrogen receptor 1 (Chemoattractant receptor-like 2) (Flow-induced endothelial G-protein coupled receptor 1) (FEG-1) (G protein-coupled estrogen receptor 1) (G-protein coupled receptor 30) (GPCR-Br) (IL8-related receptor DRY12) (Lymphocyte-derived G-protein coupled receptor) (LYGPR) (Membrane estrogen receptor) (mER)	GPER1 CEPR CMKRL2 DRY12 GPER GPR30	375
P51810	25	10	0	10	0.2	25	1	0	16	-0.28	324	G-protein coupled receptor 143 (Ocular albinism type 1 protein)	GPR143 OA1	404
P20718	25	8	3	12	0.3	25	0	2	20	-0.08	113	Granzyme H (EC 3.4.21.-) (CCP-X) (Cathepsin G-like 2) (CTSGL2) (Cytotoxic T-lymphocyte proteinase) (Cytotoxic serine protease C) (CSP-C)	GZMH CGL2 CTSGL2	246
Q86UW8	25	13	0	4	0.2	25	4	0	2	-0.6	313	Hyaluronan and proteoglycan link protein 4 (Brain link protein 2)	HAPLN4 BRAL2 KIAA1926	402
Q30201	25	13	0	7	0.32	25	0	0	0	-1	240	Hereditary hemochromatosis protein (HLA-H)	HFE HLAH	348
Q02575	25	3	0	20	0.04	25	2	0	19	-0.08	55	Helix-loop-helix protein 1 (HEN-1) (Class A basic helix-loop-helix protein 35) (bHLHa35) (Nescient helix loop helix 1) (NSCL-1)	NHLH1 BHLHA35 HEN1	133
Q8TB92	25	10	0	13	0.32	25	0	0	21	-0.16	16	3-hydroxymethyl-3-methylglutaryl-CoA lyase, cytoplasmic (EC 4.1.3.4) (3-hydroxymethyl-3-methylglutaryl-CoA lyase-like protein 1) (Endoplasmic reticulum 3-hydroxymethyl-3-methylglutaryl-CoA lyase) (er-cHL)	HMGCLL1	370
P02042	25	19	0	4	0.68	25	0	3	19	-0.06	40	Hemoglobin subunit delta (Delta-globin) (Hemoglobin delta chain)	HBD	147
Q96KN8	25	12	1	8	0.34	25	0	0	1	-0.96	210	Ca(2+)-independent N-acyltransferase (iNAT) (EC 2.3.1.-) (H-rev107-like protein 5) (HRAS-like suppressor 5) (HRSL5)	HRASLS5 HRLP5	279
P05114	25	14	1	8	0.5	25	0	0	0	-1	47	Non-histone chromosomal protein HMG-14 (High mobility group nucleosome-binding domain-containing protein 1)	HMGN1 HMG14	100
Q96QV1	25	18	0	5	0.64	25	1	0	5	-0.72	333	Hedgehog-interacting protein (HHIP) (HIP)	HHIP HIP UNQ5825/PRO19644	700
Q8IX15	25	6	0	15	0.08	25	0	0	5	-0.8	199	Homeobox and leucine zipper protein Homez (Homeodomain leucine zipper-containing factor)	HOMEZ KIAA1443	550
Q9HDD0	25	20	0	2	0.68	25	6	0	1	-0.48	69	Phospholipid-metabolizing enzyme A-C1 (EC 2.3.1.-) (EC 3.1.1.-) (HRAS-like suppressor 1) (HRSL1)	HRASLS	168
P17482	25	3	0	20	0.04	25	0	0	20	-0.2	127	Homeobox protein Hox-B9 (Homeobox protein Hox-2.5) (Homeobox protein Hox-2E)	HOXB9 HOX2E	250
Q02535	25	19	0	2	0.6	25	0	0	6	-0.76	71	DNA-binding protein inhibitor ID-3 (Class B basic helix-loop-helix protein 25) (bHLHb25) (Helix-loop-helix protein HEIR-1) (ID-like protein inhibitor HLH 1R21) (Inhibitor of DNA binding 3) (Inhibitor of differentiation 3)	ID3 1R21 BHLHB25 HEIR1	119
P83105	25	10	1	12	0.34	25	4	0	16	-0.04	356	Serine protease HTRA4 (EC 3.4.21.-) (High-temperature requirement factor A4)	HTRA4	476
P04196	25	10	3	7	0.26	25	0	0	0	-1	117	Histidine-rich glycoprotein (Histidine-proline-rich glycoprotein) (HPRG)	HRG	525
Q16082	25	18	0	5	0.64	25	0	0	21	-0.16	105	Heat shock protein beta-2 (HspB2) (DMPK-binding protein) (MKBP)	HSPB2	182
P41134	25	10	0	11	0.24	25	0	0	6	-0.76	102	DNA-binding protein inhibitor ID-1 (Class B basic helix-loop-helix protein 24) (bHLHb24) (Inhibitor of DNA binding 1) (Inhibitor of differentiation 1)	ID1 BHLHB24 ID	155
Q8IU54	25	4	0	18	0.04	25	0	0	1	-0.96	83	Interferon lambda-1 (IFN-lambda-1) (Cytokine Zcyto21) (Interleukin-29) (IL-29)	IFNL1 IL29 ZCYTO21	200
P20809	25	12	0	3	0.08	25	0	0	2	-0.92	59	Interleukin-11 (IL-11) (Adipogenesis inhibitory factor) (AGIF) (Oprelvekin)	IL11	199
P31785	25	5	0	17	0.08	25	0	0	6	-0.76	118	Cytokine receptor common subunit gamma (Interleukin-2 receptor subunit gamma) (IL-2 receptor subunit gamma) (IL-2R subunit gamma) (IL-2RG) (gammaC) (p64) (CD antigen CD132)	IL2RG	369
Q1MX18	25	20	0	3	0.72	25	6	0	10	-0.12	317	Protein inscuteable homolog	INSC	579
P29459	25	13	1	8	0.42	25	0	0	0	-1	135	Interleukin-12 subunit alpha (IL-12A) (Cytotoxic lymphocyte maturation factor 35 kDa subunit) (CLMF p35) (IL-12 subunit p35) (NK cell stimulatory factor chain 1) (NKSF1)	IL12A NKSF1	219
Q96PD4	25	8	0	14	0.2	25	0	2	3	-0.76	142	Interleukin-17F (IL-17F) (Cytokine ML-1)	IL17F	163
Q9GZX6	25	10	0	12	0.28	25	0	0	2	-0.92	146	Interleukin-22 (IL-22) (Cytokine Zcyto18) (IL-10-related T-cell-derived-inducible factor) (IL-TIF)	IL22 ILTIF ZCYTO18 UNQ3099/PRO10096	179
P05019	25	4	0	19	0.08	25	0	0	6	-0.76	178	Insulin-like growth factor I (IGF-I) (Mechano growth factor) (MGF) (Somatomedin-C)	IGF1 IBP1	195
Q9H3U5	25	15	0	6	0.44	25	0	0	21	-0.16	69	Major facilitator superfamily domain-containing protein 1 (Smooth muscle cell-associated protein 4) (SMAP-4)	MFSD1 SMAP4 UG0581B09	465
Q99685	25	17	0	6	0.6	25	1	0	14	-0.36	98	Monoglyceride lipase (MGL) (EC 3.1.1.23) (HU-K5) (Lysophospholipase homolog) (Lysophospholipase-like) (Monoacylglycerol lipase) (MAGL)	MGLL	303
Q7RTX9	25	8	0	15	0.24	25	0	0	23	-0.08	495	Monocarboxylate transporter 14 (MCT 14) (Solute carrier family 16 member 14)	SLC16A14 MCT14	510
O15442	25	23	0	0	0.84	25	6	0	12	-0.04	161	Metallophosphoesterase domain-containing protein 1 (EC 3.1.-.-) (Adult brain protein 239) (239AB)	MPPED1 C22orf1 FAM1A	326
Q4VC12	25	12	0	11	0.4	25	0	0	8	-0.68	150	Putative protein MSS51 homolog, mitochondrial (Zinc finger MYND domain-containing protein 17)	MSS51 ZMYND17	460
Q8WV92	25	20	0	1	0.64	25	1	2	17	-0.12	91	MIT domain-containing protein 1	MITD1	249
O60487	25	13	0	10	0.44	25	0	0	6	-0.76	203	Myelin protein zero-like protein 2 (Epithelial V-like antigen 1)	MPZL2 EVA EVA1 UNQ606/PRO1192	215
Q9Y530	25	18	0	2	0.52	25	2	1	8	-0.46	124	O-acetyl-ADP-ribose deacetylase 1 (EC 3.5.1.-)	OARD1 C6orf130	152
Q6PK18	25	14	0	8	0.44	25	0	0	15	-0.4	182	2-oxoglutarate and iron-dependent oxygenase domain-containing protein 3 (EC 1.14.11.-)	OGFOD3 C17orf101	319
Q13607	25	15	0	4	0.36	25	0	0	0	-1	270	Olfactory receptor 2F1 (Olfactory receptor 2F3) (Olfactory receptor 2F4) (Olfactory receptor 2F5) (Olfactory receptor-like protein OLF3)	OR2F1 OLF3 OR2F3 OR2F3P OR2F4 OR2F5	317
Q8N162	25	8	0	10	0.04	25	0	0	0	-1	51	Olfactory receptor 8H2 (Olfactory receptor OR11-171)	OR8H2	312
Q9Y5Y2	25	5	0	18	0.12	25	1	3	10	-0.34	260	Cytosolic Fe-S cluster assembly factor NUBP2 (Nucleotide-binding protein 2) (NBP 2)	NUBP2	271
Q9H607	25	14	6	3	0.6	25	0	5	17	-0.02	228	Occludin/ELL domain-containing protein 1	OCEL1	264
O43869	25	16	0	5	0.48	25	0	0	0	-1	320	Olfactory receptor 2T1 (Olfactory receptor 1-25) (OR1-25) (Olfactory receptor OR1-61)	OR2T1	369
Q8NH18	25	9	0	13	0.24	25	0	0	1	-0.96	270	Olfactory receptor 5J2 (Olfactory receptor OR11-266)	OR5J2	312
Q8WZ82	25	13	0	4	0.2	25	0	0	20	-0.2	220	Esterase OVCA2 (EC 3.1.2.-) (Ovarian cancer-associated gene 2 protein)	OVCA2	227
P47900	25	21	0	0	0.68	25	1	4	4	-0.52	287	P2Y purinoceptor 1 (P2Y1) (ATP receptor) (Purinergic receptor)	P2RY1	373
Q9UMX2	25	17	1	5	0.62	25	0	0	21	-0.16	95	Ornithine decarboxylase antizyme 3 (AZ3) (ODC-Az 3)	OAZ3	235
Q96RB7	25	11	4	2	0.2	25	0	0	0	-1	294	Olfactory receptor 5M11	OR5M11	305
Q8NGG4	25	8	0	10	0.04	25	0	0	0	-1	50	Olfactory receptor 8H1 (Olfactory receptor OR11-180)	OR8H1	311
Q6ZVK8	25	15	2	0	0.32	25	2	1	2	-0.7	89	8-oxo-dGDP phosphatase NUDT18 (EC 3.6.1.58) (2-hydroxy-dADP phosphatase) (7,8-dihydro-8-oxoguanine phosphatase) (MutT homolog 3) (Nucleoside diphosphate-linked moiety X motif 18) (Nudix motif 18)	NUDT18 MTH3	323
Q8NGE5	25	6	0	17	0.16	25	0	0	3	-0.88	311	Olfactory receptor 10A7 (Olfactory receptor OR12-6)	OR10A7	316
O15547	25	13	0	10	0.44	25	0	0	13	-0.48	86	P2X purinoceptor 6 (P2X6) (ATP receptor) (P2XM) (Purinergic receptor) (Purinergic receptor P2X-like 1)	P2RX6 P2RXL1 P2X6	441
Q5TZ20	25	6	0	15	0.08	25	0	0	0	-1	22	Olfactory receptor 2G6	OR2G6	316
O95222	25	18	0	4	0.6	25	0	0	1	-0.96	300	Olfactory receptor 6A2 (Olfactory receptor 11-55) (OR11-55) (Olfactory receptor 6A1) (Olfactory receptor OR11-83) (hP2 olfactory receptor)	OR6A2 OR6A1 OR6A2P	327
A6NF89	25	10	0	11	0.24	25	0	0	1	-0.96	294	Olfactory receptor 6C6	OR6C6	314
Q8NGU2	25	13	0	3	0.16	25	0	0	0	-1	51	Olfactory receptor 9A4 (Olfactory receptor OR7-1)	OR9A4	314
Q8N146	25	9	0	9	0.08	25	0	0	0	-1	51	Olfactory receptor 8H3 (Olfactory receptor OR11-172)	OR8H3	312
Q9H074	25	18	0	3	0.56	25	4	0	10	-0.28	360	Polyadenylate-binding protein-interacting protein 1 (PABP-interacting protein 1) (PAIP-1) (Poly(A)-binding protein-interacting protein 1)	PAIP1	479
O43613	25	19	0	4	0.68	25	1	0	21	-0.08	364	Orexin receptor type 1 (Ox-1-R) (Ox1-R) (Ox1R) (Hypocretin receptor type 1)	HCRTR1	425
Q96RD7	25	17	0	6	0.6	25	2	0	4	-0.68	419	Pannexin-1	PANX1 MRS1 UNQ2529/PRO6028	426
Q9Y236	25	5	0	18	0.12	25	0	0	18	-0.28	421	Oxidative stress-induced growth inhibitor 2 (hT41)	OSGIN2 C8orf1	505
Q9H4B0	25	13	0	9	0.4	25	0	1	23	-0.02	310	Probable tRNA N6-adenosine threonylcarbamoyltransferase, mitochondrial (EC 2.3.1.234) (N6-L-threonylcarbamoyladenine synthase) (t(6)A synthase) (O-sialoglycoprotein endopeptidase-like protein 1) (t(6)A37 threonylcarbamoyladenosine biosynthesis protein OSGEPL1) (tRNA threonylcarbamoyladenosine biosynthesis protein OSGEPL1)	OSGEPL1 GCP1	414
P18509	25	17	0	4	0.52	25	0	0	6	-0.76	94	Pituitary adenylate cyclase-activating polypeptide (PACAP) [Cleaved into: PACAP-related peptide (PRP-48); Pituitary adenylate cyclase-activating polypeptide 27 (PACAP-27) (PACAP27); Pituitary adenylate cyclase-activating polypeptide 38 (PACAP-38) (PACAP38)]	ADCYAP1	176
P05120	25	0	16	7	0.24	25	0	7	14	-0.02	311	Plasminogen activator inhibitor 2 (PAI-2) (Monocyte Arg-serpin) (Placental plasminogen activator inhibitor) (Serpin B2) (Urokinase inhibitor)	SERPINB2 PAI2 PLANH2	415
Q9NRJ5	25	22	0	1	0.8	25	0	0	24	-0.04	40	Poly(A) polymerase beta (PAP-beta) (EC 2.7.7.19) (Polynucleotide adenylyltransferase beta) (Testis-specific poly(A) polymerase)	PAPOLB PAPT	636
Q8TEZ7	25	18	0	5	0.64	25	0	0	24	-0.04	44	Membrane progestin receptor beta (mPR beta) (Lysosomal membrane protein in brain 1) (Progestin and adipoQ receptor family member 8) (Progestin and adipoQ receptor family member VIII)	PAQR8 C6orf33 LMPB1 MPRB	354
Q9UHV9	25	19	0	2	0.6	25	0	0	23	-0.08	98	Prefoldin subunit 2	PFDN2 PFD2 HSPC231	154
P30520	25	3	0	20	0.04	25	0	0	23	-0.08	397	Adenylosuccinate synthetase isozyme 2 (AMPSase 2) (AdSS 2) (EC 6.3.4.4) (Adenylosuccinate synthetase, acidic isozyme) (Adenylosuccinate synthetase, liver isozyme) (L-type adenylosuccinate synthetase) (IMP--aspartate ligase 2)	ADSS ADSS2	456
P12272	25	22	0	0	0.76	25	3	0	3	-0.64	52	Parathyroid hormone-related protein (PTH-rP) (PTHrP) (Parathyroid hormone-like protein) (PLP) [Cleaved into: PTHrP[1-36]; PTHrP[38-94]; Osteostatin (PTHrP[107-139])]	PTHLH PTHRP	177
P26022	25	4	0	19	0.08	25	0	0	5	-0.8	86	Pentraxin-related protein PTX3 (Pentaxin-related protein PTX3) (Tumor necrosis factor alpha-induced protein 5) (TNF alpha-induced protein 5) (Tumor necrosis factor-inducible gene 14 protein) (TSG-14)	PTX3 TNFAIP5 TSG14	381
Q04671	25	20	0	3	0.72	25	3	2	11	-0.2	496	P protein (Melanocyte-specific transporter protein) (Pink-eyed dilution protein homolog)	OCA2 D15S12 P	838
Q6ZS82	25	14	0	3	0.24	25	0	0	7	-0.72	152	Regulator of G-protein signaling 9-binding protein (RGS9-anchoring protein)	RGS9BP R9AP	235
Q9BZE1	25	18	0	4	0.6	25	0	1	19	-0.18	334	39S ribosomal protein L37, mitochondrial (L37mt) (MRP-L37) (39S ribosomal protein L2, mitochondrial) (L2mt) (MRP-L2)	MRPL37 MRPL2 RPML2 HSPC235	423
Q96E39	25	14	0	8	0.44	25	6	0	4	-0.36	79	RNA binding motif protein, X-linked-like-1 (Heterogeneous nuclear ribonucleoprotein G-like 1) [Cleaved into: RNA binding motif protein, X-linked-like-1, N-terminally processed]	RBMXL1	390
Q96E14	25	9	0	8	0.04	25	0	0	6	-0.76	29	RecQ-mediated genome instability protein 2 (hRMI2) (BLM-associated protein of 18 kDa) (BLAP18)	RMI2 C16orf75	147
P08779	25	9	0	14	0.28	25	0	0	6	-0.76	458	Keratin, type I cytoskeletal 16 (Cytokeratin-16) (CK-16) (Keratin-16) (K16)	KRT16 KRT16A	473
Q17R60	25	3	0	20	0.04	25	0	0	7	-0.72	234	Interphotoreceptor matrix proteoglycan 1 (Interphotoreceptor matrix proteoglycan of 150 kDa) (IPM-150) (Sialoprotein associated with cones and rods)	IMPG1 IPM150 SPACR	797
Q8WYK2	25	20	0	3	0.72	25	0	0	24	-0.04	159	Jun dimerization protein 2	JDP2	163
P40933	25	10	5	7	0.38	25	0	0	0	-1	145	Interleukin-15 (IL-15)	IL15	162
Q7Z7F0	25	15	0	1	0.24	25	1	0	0	-0.92	232	UPF0469 protein KIAA0907	KIAA0907 BLOM7	614
P80217	25	9	1	10	0.18	25	0	0	6	-0.76	28	Interferon-induced 35 kDa protein (IFP 35) (Ifi-35)	IFI35 IFP35	286
Q1ZYL8	25	17	0	0	0.36	25	0	0	0	-1	109	Izumo sperm-egg fusion protein 4 (Sperm 22 kDa protein c113)	IZUMO4 C19orf36 UNQ831/PRO1758	232
P26010	25	15	0	8	0.52	25	0	0	22	-0.12	169	Integrin beta-7 (Gut homing receptor beta subunit)	ITGB7	798
Q5VZ46	25	15	0	7	0.48	25	0	0	9	-0.64	465	Uncharacterized protein KIAA1614	KIAA1614	1190
Q6YP21	25	19	0	4	0.68	25	0	0	23	-0.08	423	Kynurenine--oxoglutarate transaminase 3 (EC 2.6.1.7) (Cysteine-S-conjugate beta-lyase 2) (EC 4.4.1.13) (Kynurenine aminotransferase 3) (Kynurenine aminotransferase III) (KATIII) (Kynurenine--glyoxylate transaminase) (EC 2.6.1.63) (Kynurenine--oxoglutarate transaminase III)	KYAT3 CCBL2 KAT3	454
Q9Y2U9	25	17	0	6	0.6	25	0	0	24	-0.04	127	Kelch domain-containing protein 2 (Hepatocellular carcinoma-associated antigen 33) (Host cell factor homolog LCP) (Host cell factor-like protein 1) (HCLP-1)	KLHDC2 HCA33	406
Q9P2N7	25	13	0	10	0.44	25	0	0	22	-0.12	84	Kelch-like protein 13 (BTB and kelch domain-containing protein 2)	KLHL13 BKLHD2 KIAA1309	655
Q9NQR1	25	16	0	6	0.52	25	0	1	21	-0.1	155	N-lysine methyltransferase KMT5A (EC 2.1.1.-) (H4-K20-HMTase KMT5A) (Histone-lysine N-methyltransferase KMT5A) (EC 2.1.1.43) (Lysine N-methyltransferase 5A) (Lysine-specific methylase 5A) (PR/SET domain-containing protein 07) (PR-Set7) (PR/SET07) (SET domain-containing protein 8)	KMT5A PRSET7 SET07 SET8 SETD8	393
Q8IWV1	25	5	0	17	0.08	25	0	0	0	-1	223	Lymphocyte transmembrane adapter 1 (Linker for activation of X cells) (Membrane-associated adapter protein LAX)	LAX1 LAX	398
A6NCF5	25	13	0	10	0.44	25	0	0	17	-0.32	22	Kelch-like protein 33	KLHL33	533
Q9UKR3	25	7	0	16	0.2	25	1	2	19	-0.04	99	Kallikrein-13 (EC 3.4.21.-) (Kallikrein-like protein 4) (KLK-L4)	KLK13 KLKL4	277
Q9NSB4	25	23	0	0	0.84	25	8	0	0	-0.36	139	Keratin, type II cuticular Hb2 (Keratin-82) (K82) (Type II hair keratin Hb2) (Type-II keratin Kb22)	KRT82 KRTHB2	513
Q9HA64	25	9	8	6	0.44	25	0	0	15	-0.4	274	Ketosamine-3-kinase (EC 2.7.1.-) (Fructosamine-3-kinase-related protein) (FN3K-RP) (FN3K-related protein)	FN3KRP	309
Q9NZU5	25	17	2	3	0.6	25	0	1	4	-0.78	184	LIM and cysteine-rich domains protein 1 (Dyxin)	LMCD1	365
Q9Y4W2	25	17	0	5	0.56	25	0	0	21	-0.16	497	Ribosomal biogenesis protein LAS1L (Protein LAS1 homolog)	LAS1L MSTP060	734
P11150	25	11	0	11	0.32	25	2	0	4	-0.68	480	Hepatic triacylglycerol lipase (HL) (Hepatic lipase) (EC 3.1.1.3) (Lipase member C)	LIPC HTGL	499
P18627	25	9	1	12	0.26	25	0	0	1	-0.96	377	Lymphocyte activation gene 3 protein (LAG-3) (Protein FDC) (CD antigen CD223)	LAG3 FDC	525
Q9Y664	25	8	0	12	0.12	25	1	0	13	-0.4	236	Kaptin (Actin-associated protein 2E4)	KPTN	436
Q8N1A0	25	20	0	2	0.68	25	0	0	4	-0.84	109	Keratin-like protein KRT222 (Keratin-222) (Keratin-222 pseudogene)	KRT222 KA21 KRT222P	295
P15018	25	15	0	6	0.44	25	0	0	1	-0.96	175	Leukemia inhibitory factor (LIF) (Differentiation-stimulating factor) (D factor) (Melanoma-derived LPL inhibitor) (MLPLI) (Emfilermin)	LIF HILDA	202
Q86VZ4	25	9	0	13	0.24	25	3	0	5	-0.56	61	Low-density lipoprotein receptor-related protein 11 (LRP-11)	LRP11	500
Q2I0M4	25	3	0	20	0.04	25	0	0	24	-0.04	98	Leucine-rich repeat-containing protein 26 (BK channel auxiliary gamma subunit LRRC26) (Cytokeratin-associated protein in cancer)	LRRC26 CAPC	334
P12980	25	13	0	10	0.44	25	0	0	21	-0.16	205	Protein lyl-1 (Class A basic helix-loop-helix protein 18) (bHLHa18) (Lymphoblastic leukemia-derived sequence 1)	LYL1 BHLHA18	280
Q8TCA0	25	19	0	3	0.64	25	4	0	13	-0.16	75	Leucine-rich repeat-containing protein 20	LRRC20 UNQ2429/PRO4989	184
Q9HCI5	25	5	0	17	0.08	25	4	0	15	-0.08	503	Melanoma-associated antigen E1 (Alpha-dystrobrevin-associated MAGE Protein) (DAMAGE) (Hepatocellular carcinoma-associated protein 1) (MAGE-E1 antigen)	MAGEE1 HCA1 KIAA1587	957
Q8N149	25	4	0	18	0.04	25	0	0	0	-1	261	Leukocyte immunoglobulin-like receptor subfamily A member 2 (CD85 antigen-like family member H) (Immunoglobulin-like transcript 1) (ILT-1) (Leukocyte immunoglobulin-like receptor 7) (LIR-7) (CD antigen CD85h)	LILRA2 ILT1 LIR7	483
Q92585	25	17	0	4	0.52	25	0	0	7	-0.72	214	Mastermind-like protein 1 (Mam-1)	MAML1 KIAA0200	1016
Q8ND56	25	3	0	20	0.04	25	0	0	23	-0.08	324	Protein LSM14 homolog A (Protein FAM61A) (Protein SCD6 homolog) (Putative alpha-synuclein-binding protein) (AlphaSNBP) (RNA-associated protein 55A) (hRAP55) (hRAP55A)	LSM14A C19orf13 FAM61A RAP55 RAP55A	463
P14151	25	12	0	8	0.28	25	0	0	1	-0.96	317	L-selectin (CD62 antigen-like family member L) (Leukocyte adhesion molecule 1) (LAM-1) (Leukocyte surface antigen Leu-8) (Leukocyte-endothelial cell adhesion molecule 1) (LECAM1) (Lymph node homing receptor) (TQ1) (gp90-MEL) (CD antigen CD62L)	SELL LNHR LYAM1	372
Q16798	25	18	1	4	0.66	25	2	1	19	-0.02	424	NADP-dependent malic enzyme, mitochondrial (NADP-ME) (EC 1.1.1.40) (Malic enzyme 3)	ME3	604
D6RGH6	25	12	1	1	0.06	25	0	1	3	-0.82	223	Multicilin (Multiciliate differentiation and DNA synthesis-associated cell cycle protein) (Protein Idas)	MCIDAS IDAS MCI MCIN	385
Q9BY79	25	13	0	10	0.44	25	1	0	21	-0.08	183	Membrane frizzled-related protein (Membrane-type frizzled-related protein)	MFRP	579
Q9UI95	25	21	0	1	0.72	25	5	0	13	-0.08	164	Mitotic spindle assembly checkpoint protein MAD2B (Mitotic arrest deficient 2-like protein 2) (MAD2-like protein 2) (REV7 homolog) (hREV7)	MAD2L2 MAD2B REV7	211
Q9NX70	25	17	0	2	0.44	25	6	0	11	-0.08	100	Mediator of RNA polymerase II transcription subunit 29 (Intersex-like protein) (Mediator complex subunit 29)	MED29 IXL	200
Q9BUU2	25	13	0	4	0.2	25	0	2	16	-0.24	201	Methyltransferase-like protein 22 (EC 2.1.1.-)	METTL22 C16orf68 LP8272	404
Q9NZL9	25	22	0	0	0.76	25	3	1	6	-0.46	201	Methionine adenosyltransferase 2 subunit beta (Methionine adenosyltransferase II beta) (MAT II beta) (Putative dTDP-4-keto-6-deoxy-D-glucose 4-reductase)	MAT2B TGR MSTP045 Nbla02999 UNQ2435/PRO4995	334
P15172	25	19	0	4	0.68	25	0	1	15	-0.34	163	Myoblast determination protein 1 (Class C basic helix-loop-helix protein 1) (bHLHc1) (Myogenic factor 3) (Myf-3)	MYOD1 BHLHC1 MYF3 MYOD	320
Q15777	25	23	0	0	0.84	25	6	0	12	-0.04	129	Metallophosphoesterase MPPED2 (EC 3.1.-.-) (Fetal brain protein 239) (239FB) (Metallophosphoesterase domain-containing protein 2)	MPPED2 C11orf8 FAM1B	294
Q8N565	25	21	0	2	0.76	25	1	0	6	-0.68	99	Melanoregulin (Dilute suppressor protein homolog)	MREG DSU HDCGA21P	214
P23409	25	22	0	1	0.8	25	5	0	11	-0.16	141	Myogenic factor 6 (Myf-6) (Class C basic helix-loop-helix protein 4) (bHLHc4) (Muscle-specific regulatory factor 4)	MYF6 BHLHC4 MRF4	242
Q9HB07	25	17	0	4	0.52	25	0	0	24	-0.04	230	UPF0160 protein MYG1, mitochondrial	C12orf10	376
P15173	25	22	0	1	0.8	25	5	0	11	-0.16	129	Myogenin (Class C basic helix-loop-helix protein 3) (bHLHc3) (Myogenic factor 4) (Myf-4)	MYOG BHLHC3 MYF4	224
Q13508	25	17	0	5	0.56	25	0	0	1	-0.96	54	Ecto-ADP-ribosyltransferase 3 (EC 2.4.2.31) (ADP-ribosyltransferase C2 and C3 toxin-like 3) (ARTC3) (Mono(ADP-ribosyl)transferase 3) (NAD(P)(+)--arginine ADP-ribosyltransferase 3)	ART3 TMART	389
Q96HR8	25	18	0	4	0.6	25	0	0	20	-0.2	289	H/ACA ribonucleoprotein complex non-core subunit NAF1 (hNAF1)	NAF1	494
Q99608	25	17	0	5	0.56	25	4	0	15	-0.08	110	Necdin	NDN	321
P01185	25	12	0	6	0.2	25	0	0	8	-0.68	36	Vasopressin-neurophysin 2-copeptin (AVP-NPII) [Cleaved into: Arg-vasopressin (Arginine-vasopressin); Neurophysin 2 (Neurophysin-II); Copeptin]	AVP ARVP VP	164
P40261	25	5	0	16	0.04	25	0	1	6	-0.7	129	Nicotinamide N-methyltransferase (EC 2.1.1.1)	NNMT	264
Q8NA29	25	14	0	9	0.48	25	0	0	20	-0.2	29	Sodium-dependent lysophosphatidylcholine symporter 1 (NLS1) (Sodium-dependent LPC symporter 1) (Major facilitator superfamily domain-containing protein 2A)	MFSD2A MFSD2 NLS1 HMFN0656 PP9177 UNQ300/PRO341	543
Q9HBY0	25	12	2	9	0.44	25	0	0	23	-0.08	193	NADPH oxidase 3 (EC 1.6.3.-) (Mitogenic oxidase 2) (MOX-2) (gp91phox homolog 3) (GP91-3)	NOX3 MOX2	568
Q8NC67	25	23	0	0	0.84	25	5	0	13	-0.08	82	Neuropilin and tolloid-like protein 2 (Brain-specific transmembrane protein containing 2 CUB and 1 LDL-receptor class A domains protein 2)	NETO2 BTCL2 UNQ1926/PRO4401	525
Q86WB0	25	21	0	2	0.76	25	2	0	9	-0.48	183	Nuclear-interacting partner of ALK (Nuclear-interacting partner of anaplastic lymphoma kinase) (hNIPA) (Zinc finger C3HC-type protein 1)	ZC3HC1 NIPA HSPC216	502
Q9UHC9	25	16	0	7	0.56	25	0	0	24	-0.04	448	Niemann-Pick C1-like protein 1	NPC1L1	1359
Q9BXD5	25	14	0	8	0.44	25	2	1	14	-0.22	37	N-acetylneuraminate lyase (NALase) (EC 4.1.3.3) (N-acetylneuraminate pyruvate-lyase) (N-acetylneuraminic acid aldolase) (Sialate lyase) (Sialate-pyruvate lyase) (Sialic acid aldolase) (Sialic acid lyase)	NPL C1orf13	320
Q9BS92	25	9	0	14	0.28	25	0	0	21	-0.16	120	Protein NipSnap homolog 3B (NipSnap3B) (SNAP1)	NIPSNAP3B NIPSNAP3	247
P47972	25	18	0	5	0.64	25	4	1	4	-0.46	159	Neuronal pentraxin-2 (NP2) (Neuronal pentraxin II) (NP-II)	NPTX2	431
Q9NXX6	25	16	0	7	0.56	25	0	0	21	-0.16	319	Non-structural maintenance of chromosomes element 4 homolog A (NS4EA) (Non-SMC element 4 homolog A)	NSMCE4A C10orf86 PP4762	385
Q9H2C8	25	19	0	1	0.56	25	0	0	0	-1	191	Olfactory receptor 51V1 (Odorant receptor HOR3'beta1) (Olfactory receptor 51A12) (Olfactory receptor OR11-36)	OR51V1 OR51A12	321
Q99801	25	13	0	10	0.44	25	0	0	22	-0.12	32	Homeobox protein Nkx-3.1 (Homeobox protein NK-3 homolog A)	NKX3-1 NKX3.1 NKX3A	234
Q9UFN0	25	9	0	14	0.28	25	0	0	21	-0.16	120	Protein NipSnap homolog 3A (NipSnap3A) (Protein NipSnap homolog 4) (NipSnap4) (Target for Salmonella secreted protein C) (TassC)	NIPSNAP3A NIPSNAP4 HSPC299	247
Q8NGH5	25	16	0	5	0.48	25	0	0	1	-0.96	304	Olfactory receptor 56A1 (Olfactory receptor OR11-75)	OR56A1	318
Q8TCD5	25	15	0	7	0.48	25	2	0	3	-0.72	123	5'(3')-deoxyribonucleotidase, cytosolic type (EC 3.1.3.-) (Cytosolic 5',3'-pyrimidine nucleotidase) (Deoxy-5'-nucleotidase 1) (dNT-1)	NT5C DNT1 UMPH2	201
Q9UGF5	25	6	1	14	0.1	25	0	0	5	-0.8	18	Olfactory receptor 14J1 (Hs6M1-28) (Olfactory receptor 5U1) (Olfactory receptor OR6-25)	OR14J1 OR5U1	321
Q8NGH8	25	15	0	6	0.44	25	0	0	1	-0.96	300	Olfactory receptor 56A4 (Olfactory receptor OR11-49)	OR56A4	313
Q8TAK6	25	9	0	14	0.28	25	0	0	22	-0.12	169	Oligodendrocyte transcription factor 1 (Oligo1) (Class B basic helix-loop-helix protein 6) (bHLHb6) (Class E basic helix-loop-helix protein 21) (bHLHe21)	OLIG1 BHLHB6 BHLHE21	271
Q969G9	25	17	0	5	0.56	25	1	0	12	-0.44	118	Protein naked cuticle homolog 1 (Naked-1) (hNkd) (hNkd1)	NKD1 NKD PP7246	470
P55055	25	16	0	7	0.56	25	1	0	21	-0.08	444	Oxysterols receptor LXR-beta (Liver X receptor beta) (Nuclear receptor NER) (Nuclear receptor subfamily 1 group H member 2) (Ubiquitously-expressed nuclear receptor)	NR1H2 LXRB NER UNR	460
Q99457	25	15	0	8	0.52	25	0	0	24	-0.04	145	Nucleosome assembly protein 1-like 3	NAP1L3 BNAP	506
P25116	25	19	0	2	0.6	25	1	0	5	-0.72	238	Proteinase-activated receptor 1 (PAR-1) (Coagulation factor II receptor) (Thrombin receptor)	F2R CF2R PAR1 TR	425
O15212	25	19	0	1	0.56	25	0	0	17	-0.32	93	Prefoldin subunit 6 (Protein Ke2)	PFDN6 HKE2 PFD6	129
P01210	25	19	1	3	0.7	25	2	0	4	-0.68	66	Proenkephalin-A [Cleaved into: Synenkephalin; Met-enkephalin (Opioid growth factor) (OGF); PENK(114-133); PENK(143-183); Met-enkephalin-Arg-Gly-Leu; Leu-enkephalin; PENK(237-258); Met-enkephalin-Arg-Phe]	PENK	267
P53611	25	14	0	9	0.48	25	2	0	20	-0.04	5	Geranylgeranyl transferase type-2 subunit beta (EC 2.5.1.60) (Geranylgeranyl transferase type II subunit beta) (GGTase-II-beta) (Rab geranyl-geranyltransferase subunit beta) (Rab GG transferase beta) (Rab GGTase beta) (Rab geranylgeranyltransferase subunit beta) (Type II protein geranyl-geranyltransferase subunit beta)	RABGGTB GGTB	331
Q7Z736	25	17	0	2	0.44	25	0	0	7	-0.72	212	Pleckstrin homology domain-containing family H member 3 (PH domain-containing family H member 3)	PLEKHH3	793
Q9NZF1	25	22	0	0	0.76	25	4	0	1	-0.64	101	Placenta-specific gene 8 protein (Protein C15)	PLAC8 BM-004	115
Q96FC7	25	18	0	4	0.6	25	2	0	6	-0.6	168	Phytanoyl-CoA hydroxylase-interacting protein-like	PHYHIPL KIAA1796 UNQ6309/PRO20934	376
Q9GZP4	25	20	0	2	0.68	25	3	0	17	-0.08	37	PITH domain-containing protein 1	PITHD1 C1orf128 AD039 HT014 PP603	211
Q8NEB5	25	3	0	20	0.04	25	0	0	24	-0.04	245	Phospholipid phosphatase 5 (EC 3.1.3.4) (Phosphatidic acid phosphatase type 2 domain-containing protein 1B)	PLPP5 DPPL1 HTPAP PPAPDC1B	264
Q99575	25	16	1	6	0.58	25	1	0	21	-0.08	534	Ribonucleases P/MRP protein subunit POP1 (hPOP1) (EC 3.1.26.5)	POP1 KIAA0061	1024
Q8IY26	25	14	1	2	0.26	25	0	0	20	-0.2	37	Phospholipid phosphatase 6 (EC 3.1.3.-) (Phosphatidic acid phosphatase type 2 domain-containing protein 2) (PPAP2 domain-containing protein 2) (Presqualene diphosphate phosphatase)	PLPP6 PPAPDC2	295
P27169	25	3	1	18	0.02	25	0	0	9	-0.64	31	Serum paraoxonase/arylesterase 1 (PON 1) (EC 3.1.1.2) (EC 3.1.1.81) (EC 3.1.8.1) (Aromatic esterase 1) (A-esterase 1) (K-45) (Serum aryldialkylphosphatase 1)	PON1 PON	355
P13686	25	13	0	5	0.24	25	1	0	6	-0.68	83	Tartrate-resistant acid phosphatase type 5 (TR-AP) (EC 3.1.3.2) (Tartrate-resistant acid ATPase) (TrATPase) (Type 5 acid phosphatase)	ACP5	325
Q86VD9	25	5	1	14	0.02	25	0	0	16	-0.36	27	GPI mannosyltransferase 4 (EC 2.4.1.-) (GPI mannosyltransferase IV) (GPI-MT-IV) (Phosphatidylinositol-glycan biosynthesis class Z protein) (PIG-Z) (SMP3 homolog) (hSMP3)	PIGZ SMP3	579
O75817	25	19	0	2	0.6	25	5	0	9	-0.24	53	Ribonuclease P protein subunit p20 (RNaseP protein p20) (EC 3.1.26.5) (Ribonucleases P/MRP protein subunit POP7 homolog) (hPOP7)	POP7 RPP20	140
Q8TB68	25	13	0	2	0.12	25	3	0	0	-0.76	45	Proline-rich protein 7 (Synaptic proline-rich membrane protein)	PRR7	274
P07988	25	9	4	10	0.36	25	0	0	22	-0.12	94	Pulmonary surfactant-associated protein B (SP-B) (18 kDa pulmonary-surfactant protein) (6 kDa protein) (Pulmonary surfactant-associated proteolipid SPL(Phe))	SFTPB SFTP3	381
Q13882	25	4	2	17	0.12	25	0	0	22	-0.12	211	Protein-tyrosine kinase 6 (EC 2.7.10.2) (Breast tumor kinase) (Tyrosine-protein kinase BRK)	PTK6 BRK	451
O95997	25	7	0	16	0.2	25	0	0	1	-0.96	156	Securin (Esp1-associated protein) (Pituitary tumor-transforming gene 1 protein) (Tumor-transforming protein 1) (hPTTG)	PTTG1 EAP1 PTTG TUTR1	202
P04070	25	12	0	6	0.2	25	1	0	6	-0.68	70	Vitamin K-dependent protein C (EC 3.4.21.69) (Anticoagulant protein C) (Autoprothrombin IIA) (Blood coagulation factor XIV) [Cleaved into: Vitamin K-dependent protein C light chain; Vitamin K-dependent protein C heavy chain; Activation peptide]	PROC	461
P60673	25	13	0	2	0.12	25	0	0	1	-0.96	11	Profilin-3 (Profilin III)	PFN3	137
Q7RTY5	25	7	0	16	0.2	25	0	0	22	-0.12	175	Serine protease 48 (EC 3.4.21.-) (Epidermis-specific serine protease-like protein)	PRSS48 ESSPL	328
Q16769	25	7	2	14	0.24	25	0	3	20	-0.02	268	Glutaminyl-peptide cyclotransferase (EC 2.3.2.5) (Glutaminyl cyclase) (QC) (sQC) (Glutaminyl-tRNA cyclotransferase) (Glutamyl cyclase) (EC)	QPCT	361
O43502	25	15	0	7	0.48	25	0	0	20	-0.2	11	DNA repair protein RAD51 homolog 3 (R51H3) (RAD51 homolog C) (RAD51-like protein 2)	RAD51C RAD51L2	376
P98179	25	8	0	15	0.24	25	0	0	24	-0.04	76	RNA-binding protein 3 (RNA-binding motif protein 3) (RNPL)	RBM3 RNPL	157
Q6PCD5	25	12	0	10	0.36	25	0	0	18	-0.28	362	E3 ubiquitin-protein ligase RFWD3 (EC 2.3.2.27) (RING finger and WD repeat domain-containing protein 3) (RING finger protein 201) (RING-type E3 ubiquitin transferase RFWD3)	RFWD3 RNF201	774
P29373	25	18	0	5	0.64	25	2	0	18	-0.12	42	Cellular retinoic acid-binding protein 2 (Cellular retinoic acid-binding protein II) (CRABP-II)	CRABP2	138
Q6NUM9	25	3	6	14	0.16	25	0	0	14	-0.44	220	All-trans-retinol 13,14-reductase (EC 1.3.99.23) (All-trans-13,14-dihydroretinol saturase) (RetSat) (PPAR-alpha-regulated and starvation-induced gene protein)	RETSAT PPSIG UNQ439/PRO872	610
P38159	25	14	0	8	0.44	25	6	0	4	-0.36	79	RNA-binding motif protein, X chromosome (Glycoprotein p43) (Heterogeneous nuclear ribonucleoprotein G) (hnRNP G) [Cleaved into: RNA-binding motif protein, X chromosome, N-terminally processed]	RBMX HNRPG RBMXP1	391
Q92804	25	18	0	1	0.48	25	0	0	2	-0.92	252	TATA-binding protein-associated factor 2N (68 kDa TATA-binding protein-associated factor) (TAF(II)68) (TAFII68) (RNA-binding protein 56)	TAF15 RBP56 TAF2N	592
Q96D15	25	16	0	7	0.56	25	2	0	20	-0.04	248	Reticulocalbin-3 (EF-hand calcium-binding protein RLP49)	RCN3 UNQ239/PRO272	328
Q01201	25	18	0	2	0.52	25	0	0	5	-0.8	240	Transcription factor RelB (I-Rel)	RELB	579
Q9NS28	25	15	2	6	0.56	25	0	0	23	-0.08	140	Regulator of G-protein signaling 18 (RGS18)	RGS18 RGS13	235
P09455	25	19	0	4	0.68	25	3	0	17	-0.08	41	Retinol-binding protein 1 (Cellular retinol-binding protein) (CRBP) (Cellular retinol-binding protein I) (CRBP-I)	RBP1 CRBP1	135
P35244	25	13	0	8	0.36	25	0	0	10	-0.6	19	Replication protein A 14 kDa subunit (RP-A p14) (Replication factor A protein 3) (RF-A protein 3)	RPA3 REPA3 RPA14	121
Q92546	25	14	0	9	0.48	25	0	0	22	-0.12	165	RAB6A-GEF complex partner protein 2 (Retrograde Golgi transport protein RGP1 homolog)	RGP1 KIAA0258	391
O75783	25	12	0	11	0.4	25	0	0	20	-0.2	398	Rhomboid-related protein 1 (RRP) (EC 3.4.21.105) (Rhomboid-like protein 1)	RHBDL1 RHBDL	438
Q9BQY4	25	4	0	19	0.08	25	0	0	24	-0.04	150	Rhox homeobox family member 2 (Paired-like homeobox protein PEPP-2) (Testis homeobox gene 1)	RHOXF2 PEPP2 THG1	288
Q0VAM2	25	8	0	15	0.24	25	0	0	24	-0.04	196	Ras-GEF domain-containing family member 1B (GPI gamma-4)	RASGEF1B GPIG4	473
Q9BT43	25	6	0	16	0.12	25	0	0	7	-0.72	125	DNA-directed RNA polymerase III subunit RPC7-like (RNA polymerase III subunit C7-like) (DNA-directed RNA polymerase III subunit G-like)	POLR3GL	218
Q9Y6S9	25	17	0	6	0.6	25	0	0	21	-0.16	159	Ribosomal protein S6 kinase-like 1 (EC 2.7.11.1)	RPS6KL1	549
O94763	25	8	0	15	0.24	25	1	0	17	-0.24	37	Unconventional prefoldin RPB5 interactor 1 (Protein NNX3) (Protein phosphatase 1 regulatory subunit 19) (RNA polymerase II subunit 5-mediating protein) (RPB5-mediating protein)	URI1 C19orf2 NNX3 PPP1R19 RMP URI	535
Q8N8N0	25	16	0	0	0.28	25	2	0	0	-0.84	46	E3 ubiquitin-protein ligase RNF152 (EC 6.3.2.-) (RING finger protein 152)	RNF152	203
Q8N7C7	25	6	0	17	0.16	25	0	0	22	-0.12	268	RING finger protein 148	RNF148	305
Q9GZS1	25	19	0	4	0.68	25	1	0	12	-0.44	420	DNA-directed RNA polymerase I subunit RPA49 (RNA polymerase I subunit A49) (DNA-directed RNA polymerase I subunit E) (RNA polymerase I-associated factor 1) (RNA polymerase I-associated factor 53)	POLR1E PAF53 PRAF1	481
Q9Y3D3	25	17	0	3	0.48	25	1	1	21	-0.02	46	28S ribosomal protein S16, mitochondrial (MRP-S16) (S16mt)	MRPS16 RPMS16 CGI-132	137
O95707	25	15	0	6	0.44	25	1	0	21	-0.08	80	Ribonuclease P protein subunit p29 (hPOP4) (EC 3.1.26.5)	POP4 RPP29	220
Q96CW6	25	8	2	12	0.24	25	0	0	21	-0.16	95	Probable RNA polymerase II nuclear localization protein SLC7A6OS (ADAMS proteinase-related protein) (Solute carrier family 7 member 6 opposite strand transcript)	SLC7A6OS	309
P57086	25	14	0	9	0.48	25	0	1	23	-0.02	128	SCAN domain-containing protein 1	SCAND1 SDP1	179
Q96FQ6	25	18	0	0	0.44	25	0	0	0	-1	60	Protein S100-A16 (Aging-associated gene 13 protein) (Protein S100-F) (S100 calcium-binding protein A16)	S100A16 S100F AAG13	103
Q9NR83	25	14	0	0	0.12	25	1	0	2	-0.84	383	SLC2A4 regulator (GLUT4 enhancer factor) (GEF) (Huntington disease gene regulatory region-binding protein 1) (HDBP-1)	SLC2A4RG HDBP1	387
Q8IWT1	25	16	0	3	0.4	25	0	1	5	-0.74	150	Sodium channel subunit beta-4	SCN4B	228
Q86UC2	25	4	0	19	0.08	25	0	0	19	-0.24	531	Radial spoke head protein 3 homolog (A-kinase anchor protein RSPH3) (Radial spoke head-like protein 2)	RSPH3 RSHL2 RSP3	560
Q7Z769	25	11	1	11	0.38	25	1	1	19	-0.1	62	Solute carrier family 35 member E3 (Bladder cancer-overexpressed gene 1 protein)	SLC35E3 BLOV1 UNQ3043/PRO9859	313
Q8N357	25	6	0	15	0.08	25	0	0	19	-0.24	356	Solute carrier family 35 member F6 (ANT2-binding protein) (ANT2BP) (Transport and Golgi organization 9 homolog)	SLC35F6 C2orf18 UNQ3047/PRO9863	371
Q96GZ6	25	5	0	18	0.12	25	0	0	20	-0.2	8	Solute carrier family 41 member 3	SLC41A3	507
P33764	25	13	0	3	0.16	25	0	0	0	-1	35	Protein S100-A3 (Protein S-100E) (S100 calcium-binding protein A3)	S100A3 S100E	101
Q9NSD5	25	6	9	8	0.34	25	0	4	18	-0.04	562	Sodium- and chloride-dependent GABA transporter 2 (GAT-2) (Solute carrier family 6 member 13)	SLC6A13 GAT2	602
Q8TCU3	25	3	1	19	0.06	25	0	0	23	-0.08	190	Solute carrier family 7 member 13 (Sodium-independent aspartate/glutamate transporter 1) (X-amino acid transporter 2)	SLC7A13 AGT1 XAT2	470
Q7Z3H4	25	17	0	6	0.6	25	2	0	18	-0.12	347	Sterile alpha motif domain-containing protein 7 (SAM domain-containing protein 7)	SAMD7	446
Q6IA17	25	12	0	5	0.16	25	0	0	9	-0.64	188	Single Ig IL-1-related receptor (Single Ig IL-1R-related molecule) (Single immunoglobulin domain-containing IL1R-related protein) (Toll/interleukin-1 receptor 8) (TIR8)	SIGIRR UNQ301/PRO342	410
Q9NZV5	25	14	0	6	0.36	25	0	4	7	-0.48	575	Selenoprotein N (SelN)	SEPN1 SELN	590
Q8WTS6	25	19	0	4	0.68	25	0	1	21	-0.1	354	Histone-lysine N-methyltransferase SETD7 (EC 2.1.1.43) (Histone H3-K4 methyltransferase SETD7) (H3-K4-HMTase SETD7) (Lysine N-methyltransferase 7) (SET domain-containing protein 7) (SET7/9)	SETD7 KIAA1717 KMT7 SET7 SET9	366
Q4G0G5	25	1	3	19	0.02	25	0	1	23	-0.02	40	Secretoglobin family 2B member 2 (Secretoglobin-like protein)	SCGB2B2 SCGB4A2 SCGBL	96
P50454	25	19	0	4	0.68	25	0	0	21	-0.16	250	Serpin H1 (47 kDa heat shock protein) (Arsenic-transactivated protein 3) (AsTP3) (Cell proliferation-inducing gene 14 protein) (Collagen-binding protein) (Colligin) (Rheumatoid arthritis-related antigen RA-A47)	SERPINH1 CBP1 CBP2 HSP47 SERPINH2 PIG14	418
Q96JT2	25	20	0	3	0.72	25	0	1	16	-0.3	343	Solute carrier family 45 member 3 (Prostate cancer-associated protein 6) (Prostein)	SLC45A3 PCANAP6 PRST	553
P61278	25	20	0	3	0.72	25	0	0	5	-0.8	83	Somatostatin (Growth hormone release-inhibiting factor) [Cleaved into: Somatostatin-28; Somatostatin-14]	SST	116
Q13424	25	18	0	0	0.44	25	0	1	2	-0.86	450	Alpha-1-syntrophin (59 kDa dystrophin-associated protein A1 acidic component 1) (Pro-TGF-alpha cytoplasmic domain-interacting protein 1) (TACIP1) (Syntrophin-1)	SNTA1 SNT1	505
Q9Y343	25	13	0	0	0.04	25	8	0	2	-0.28	69	Sorting nexin-24	SNX24 SBBI31 UNQ654/PRO1284	169
Q9C004	25	19	0	0	0.52	25	6	0	1	-0.48	109	Protein sprouty homolog 4 (Spry-4)	SPRY4	299
Q8WVI0	25	12	0	3	0.08	25	0	0	13	-0.48	64	Small integral membrane protein 4	SMIM4 C3orf78	70
Q8WTU2	25	3	0	20	0.04	25	0	0	12	-0.52	56	Scavenger receptor cysteine-rich domain-containing group B protein (Four scavenger receptor cysteine-rich domains-containing protein) (S4D-SRCRB)	SSC4D SRCRB4D	575
Q8NDV1	25	13	0	10	0.44	25	4	0	14	-0.12	206	Alpha-N-acetylgalactosaminide alpha-2,6-sialyltransferase 3 (EC 2.4.99.-) (GalNAc alpha-2,6-sialyltransferase III) (ST6GalNAc III) (ST6GalNAcIII) (STY) (Sialyltransferase 7C) (SIAT7-C)	ST6GALNAC3 SIAT7C UNQ2787/PRO7177	305
Q13326	25	17	1	5	0.62	25	0	7	12	-0.1	190	Gamma-sarcoglycan (Gamma-SG) (35 kDa dystrophin-associated glycoprotein) (35DAG)	SGCG	291
Q8TBC3	25	11	0	12	0.36	25	0	0	21	-0.16	668	SH3KBP1-binding protein 1	SHKBP1 PP203	707
Q15506	25	18	0	4	0.6	25	4	0	5	-0.48	27	Sperm surface protein Sp17 (Cancer/testis antigen 22) (CT22) (Sp17-1) (Sperm autoantigenic protein 17) (Sperm protein 17)	SPA17 SP17	151
Q9UJW9	25	18	0	0	0.44	25	0	0	0	-1	38	SERTA domain-containing protein 3 (Replication protein-binding trans-activator) (RPA-binding trans-activator)	SERTAD3 RBT1	196
Q05066	25	4	3	16	0.14	25	2	0	15	-0.24	57	Sex-determining region Y protein (Testis-determining factor)	SRY TDF	204
Q06520	25	7	1	15	0.22	25	0	0	21	-0.16	267	Bile salt sulfotransferase (EC 2.8.2.14) (Dehydroepiandrosterone sulfotransferase) (DHEA-ST) (Hydroxysteroid Sulfotransferase) (HST) (ST2) (ST2A3) (Sulfotransferase 2A1) (ST2A1)	SULT2A1 HST STD	285
Q9BXA5	25	14	0	3	0.24	25	0	0	4	-0.84	134	Succinate receptor 1 (G-protein coupled receptor 91) (P2Y purinoceptor 1-like)	SUCNR1 GPR91	334
A7MD48	25	13	0	10	0.44	25	2	0	1	-0.8	10	Serine/arginine repetitive matrix protein 4 (Medulloblastoma antigen MU-MB-2.76) (Neural-specific serine/arginine repetitive splicing factor of 100 kDa) (Neural-specific SR-related protein of 100 kDa) (nSR100)	SRRM4 KIAA1853	611
A1L4H1	25	10	0	13	0.32	25	0	0	12	-0.52	195	Soluble scavenger receptor cysteine-rich domain-containing protein SSC5D (Soluble scavenger protein with 5 SRCR domains) (SSc5D)	SSC5D	1573
Q4G0T1	25	8	7	8	0.38	25	0	0	12	-0.52	340	Scavenger receptor cysteine-rich domain-containing protein SCART1		1027
P09132	25	18	1	2	0.58	25	0	4	18	-0.04	12	Signal recognition particle 19 kDa protein (SRP19)	SRP19	144
Q9Y3F4	25	20	0	1	0.64	25	4	0	16	-0.04	120	Serine-threonine kinase receptor-associated protein (MAP activator with WD repeats) (UNR-interacting protein) (WD-40 repeat protein PT-WD)	STRAP MAWD UNRIP	350
Q8IZP2	25	17	0	5	0.56	25	6	1	10	-0.06	217	Putative protein FAM10A4 (Suppression of tumorigenicity 13 pseudogene 4)	ST13P4 FAM10A4	240
O60499	25	9	0	14	0.28	25	0	0	24	-0.04	86	Syntaxin-10 (Syn10)	STX10 SYN10	249
P37840	25	9	0	13	0.24	25	2	0	4	-0.68	95	Alpha-synuclein (Non-A beta component of AD amyloid) (Non-A4 component of amyloid precursor) (NACP)	SNCA NACP PARK1	140
O00445	25	13	0	10	0.44	25	0	0	22	-0.12	82	Synaptotagmin-5 (Synaptotagmin V) (SytV)	SYT5	386
Q8N4L1	25	13	0	8	0.36	25	1	2	10	-0.4	314	Transmembrane protein 151A	TMEM151A TMEM151	468
Q7Z7N9	25	14	0	4	0.28	25	0	0	5	-0.8	7	Transmembrane protein 179B	TMEM179B	219
Q5VXT5	25	11	0	9	0.24	25	0	0	2	-0.92	18	Synaptophysin-like protein 2	SYPL2	272
