# Supplementary material for: Proteome-wide analysis of chaperone-mediated autophagy targeting motifs
Source: PLoS Biol. 2019 May 31;17(5):e3000301. doi: 10.1371/journal.pbio.3000301 (PMC6561683; doi:10.1371/journal.pbio.3000301)
Supplement: S4 Table — CMA, chaperone-mediated autophagy. (XLSX) [file pbio.3000301.s014.xlsx]

## Sheet: Sheet1
S4 Table
Evolutive conservation of CMA components (effectors and modulators of CMA activity)
For each protein the conservation in CMA-able and -unable species is determined.
	Common name	HUMAN			MOUSE		ROLE ON CMA	CMA-able species	CMA-unable species	% orthologues(CMA-unable / CMA able)
		Gene ID	Uniprot ID	Uniprot Entry	Gene ID	Uniprot ID
Effectors	•HSC70	HSPA8	HSP7C_HUMAN	P11142	Hspa8	HSP7C_MOUSE	Cargo recognition/targeting/internalization	23	24	104.348
	•HSP90 alpha	HSP90AA1	HS90A_HUMAN	P07900	Hsp90aa1	HS90A_MOUSE	Cargo unfolding/L2A stability	23	23	100
	•HSP40	DNAJB1	DNJB1_HUMAN	P25685	Dnajb1	DNJB1_MOUSE	Modulator of hsc70 function	23	24	104.348
Lysosomal modulators	•Humanin	MT-RNR2	HUNIN_HUMAN	Q8IVG9	mt-Rnr2		Stabilizer of hsp90/substrate binding	NA*	NA*	NA*
	•GFAP	GFAP	GFAP_HUMAN	P14136	Gfap	GFAP_MOUSE	Modulator of LAMP-2A multimer stability	21	6	28.5714
	•eF1a	EEF1A1	EF1A1_HUMAN	P68104	Eef1a1	EF1A1_MOUSE	Modulator of LAMP-2A multimer stability	22	24	109.091
	•PHLPP1	PHLPP1	PHLP1_HUMAN	O60346	Phlpp1	PHLP1_MOUSE	Modulator of LAMP-2A multimerization (positive)	23	24	104.348
	•RAC1	RAC1	RAC1_HUMAN	P63000	Rac1	RAC1_MOUSE	Modulator of LAMP-2A multimerization (positive)	23	24	104.348
	•Rictor	RICTOR	RICTR_HUMAN	Q6R327	Rictor	RICTR_MOUSE	Modulator of LAMP-2A multimerization (negative)	23	22	95.6522
	•AKT1	AKT1	AKT1_HUMAN	P31749	Akt1	AKT1_MOUSE	Modulator of LAMP-2A multimerization (negative)	23	24	104.348
	•Cath A	CTSA	PPGB_HUMAN	P10619	Ctsa	PPGB_MOUSE	Modulator of LAMP-2A levels (degradation)	23	22	95.6522
Extralysosomal modulators	•Rab11	RAB11A	RB11A_HUMAN	P62491	Rab11	RB11A_MOUSE	LAMP-2A trafficking to lysososomes	23	23	100
	•NFAT 1	NFATC1	NFAC1_HUMAN	O95644	Nfatc1	NFAC1_MOUSE	Transcriptional regulation of LAMP-2A	23	6	26.087
	•RARa	RARA	RARA_HUMAN	P10276	Rara	RARA_MOUSE	Negative transcriptional regulation of CMA components	23	22	95.6522
	•NFR-2	NFE2L2	NF2L2_HUMAN	Q16236	Nfe2l2	NF2L2_MOUSE	Transcriptional regulation of LAMP-2A	12	8	66.6667
* An ortholog or Humanin was not identified in any species
