# Supplementary material for: Proteome-wide analysis of chaperone-mediated autophagy targeting motifs
Source: PLoS Biol. 2019 May 31;17(5):e3000301. doi: 10.1371/journal.pbio.3000301 (PMC6561683; doi:10.1371/journal.pbio.3000301)
Supplement: S5 Table — GO, gene ontology. (XLSX) [file pbio.3000301.s015.xlsx]

## Sheet: Sheet1
S5 Table
custom list of GO terms based on PANTHER GO-slim (pantherdb.org) terms
GO number	Cellular function
GO:0006886	intracellular protein transport
GO:0051169	nuclear transport
GO:0007034	vacuolar transport
GO:0016192	vesicle-mediated transport
GO:0030705	cytoskeleton dependent intracellular transport
GO:0055085	transmembrane transport
GO:0006839	mitochondrial transport
GO:0016482	cytosolic transport
GO:0016197	endosomal Transport
GO:0006810	Transport
GO:0000278	mitotic cell cycle
GO:0051321	meiotic cell cycle
GO:0007049	cell cycle
GO:0030030	cell projection organization
GO:0006997	nucleus organization
GO:0007009	plasma membrane organization
GO:0007029	endoplasmic reticulum organization
GO:0007030	Golgi organization
GO:0007032	endosome organization
GO:0007033	vacuole organization
GO:0007005	mitochondrion organization
GO:0007010	Cytoskeleton organization
GO:0043062	extracellular structure organization
GO:0034330	cell junction organization
GO:0042254	ribosome biogenesis
GO:0051276	chromatin organization
GO:0061024	membrane organization
GO:0016043	cellular component organization
GO:0044085	cellular component biogenesis
GO:0010498	proteasomal protein catabolic process
GO:0030163	protein catabolic process
GO:0006464	cellular protein modification process
GO:0061684	chaperone-mediated autophagy
GO:0051604	protein maturation
GO:0006412	translation
GO:0016042	lipid catabolic process
GO:0008610	lipid biosynthetic process
GO:0016052	carbohydrate catabolic process
GO:0034637	cellular carbohydrate biosynthetic process
GO:0006259	DNA metabolic process
GO:0016070	RNA metabolic process
GO:0016071	mRNA metabolic process
GO:0006139	nucleobase containing compound metabolic process
GO:0016236	Macroautophagy
GO:0061738	late endosomal microautophagy
GO:0006260	DNA replication
GO:0006351	transcription, DNA-templated
GO:0006520	cellular amino acid metabolic process
GO:0006091	generation of precursor metabolites and energy
GO:0051186	cofactor metabolic process
GO:0019538	protein metabolic process
GO:0006629	lipid metabolic process
GO:0005975	cabohydrate metabolic process
GO:0006807	nitrogen compound metabolic process
GO:0009056	catabolic process
GO:0009058	biosynthetic process
GO:0044238	primary metabolic process
GO:0044281	small molecule metabolic process
GO:0000902	Cell morphogenesis
GO:0006457	protein folding
GO:0033554	cellular response to stress
GO:0007059	chromosome segregation
GO:0007165	signal transduction
GO:0007267	cell-cell signaling
GO:0007569	cell aging
GO:0008219	cell death
GO:0008283	cell proliferation
GO:0048469	cell maturation
GO:0030154	cell differentiation
GO:0032196	Transposition
GO:0016049	cell growth
GO:0019725	cellular homeostasis
GO:0051301	cell division
Terms were chosen to cover a wide range of intracellular processes with a high level term
Information from child terms were mapped to the high level parent terms using the map2slim algorithm
(http://go.princeton.edu/cgi-bin/GOTermMapper)
