# Supplementary material for: Proteome-wide analysis of chaperone-mediated autophagy targeting motifs
Source: PLoS Biol. 2019 May 31;17(5):e3000301. doi: 10.1371/journal.pbio.3000301 (PMC6561683; doi:10.1371/journal.pbio.3000301)
Supplement: S6 Table — (XLSX) [file pbio.3000301.s016.xlsx]

## Sheet: Sheet1
S6 Table
Chi-square results for statistics of protein localization.
Cytoskeleton	Chi-square test			Outcome	Expected #	Observed #	Expected %	Observed %
	Chi-square	173.2		Canonical	862.1	1137	45.98	60.64
	DF	3		Phosphorylation	380.8	305	20.31	16.27
	P value (two-tailed)	<0.000001		Acetylation	171.9	149	9.17	7.947
	P value summary	****		None	460.1	284	24.54	15.15
	Is discrepancy significant (P < 0.05)?	Yes		TOTAL	1875	1875	100	100
Extracellular space	Chi-square test			Outcome	Expected #	Observed #	Expected %	Observed %
	Chi-square	57.17		Canonical	503.5	406	45.98	37.08
	DF	3		Phosphorylation	222.4	222	20.31	20.27
	P value (two-tailed)	<0.000001		Acetylation	100.4	97	9.17	8.858
	P value summary	****		None	268.7	370	24.54	33.79
	Is discrepancy significant (P < 0.05)?	Yes		TOTAL	1095	1095	100	100
Peroxisome	Chi-square test			Outcome	Expected #	Observed #	Expected %	Observed %
	Chi-square	3.417		Canonical	58.39	66	45.98	51.97
	DF	3		Phosphorylation	25.79	23	20.31	18.11
	P value (two-tailed)	0.331744		Acetylation	11.65	14	9.17	11.02
	P value summary	ns		None	31.17	24	24.54	18.9
	Is discrepancy significant (P < 0.05)?	No		TOTAL	127	127	100	100
Mitochondrion	Chi-square test			Outcome	Expected #	Observed #	Expected %	Observed %
	Chi-square	15.43		Canonical	645.6	583	45.98	41.52
	DF	3		Phosphorylation	285.2	336	20.31	23.93		Compartment	Original pvalue	alpha	Corrected alpha	Significance?
	P value (two-tailed)	0.001483		Acetylation	128.7	133	9.17	9.473		Cytoskeleton	<0.000001	0.05	0.005	Yes
	P value summary	**		None	344.5	352	24.54	25.07		Extracellular space	<0.000001			Yes
	Is discrepancy significant (P < 0.05)?	Yes		TOTAL	1404	1404	100	100		Peroxisome	0.331744			No
										Mitochondrion	0.001483			Yes
Nucleus	Chi-square test			Outcome	Expected #	Observed #	Expected %	Observed %		Nucleus	<0.0001			Yes
	Chi-square	45.46		Canonical	3109	3359	45.98	49.67		Cytosol	<0.0001			Yes
	DF	3		Phosphorylation	1373	1350	20.31	19.96		Endoplasmic reticulum	0.024			No
	P value (two-tailed)	<0.0001		Acetylation	620.1	592	9.17	8.755		Endosome	0.0001			Yes
	P value summary	****		None	1659	1461	24.54	21.61		Lysosome	0.7363			No
	Is discrepancy significant (P < 0.05)?	Yes		TOTAL	6762	6762	100	100		Plasma membrane	0.0067			No
Cytosol	Chi-square test			Outcome	Expected #	Observed #	Expected %	Observed %
	Chi-square	212.7		Canonical	2214	2674	45.98	55.53
	DF	3		Phosphorylation	977.9	820	20.31	17.03
	P value (two-tailed)	<0.0001		Acetylation	441.5	466	9.17	9.678
	P value summary	****		None	1182	855	24.54	17.76
	Is discrepancy significant (P < 0.05)?	Yes		TOTAL	4815	4815	100	100
Endoplasmic reticulum	Chi-square test			Outcome	Expected #	Observed #	Expected %	Observed %
	Chi-square	9.44		Canonical	806	767	45.98	43.75
	DF	3		Phosphorylation	356	345	20.31	19.68
	P value (two-tailed)	0.024		Acetylation	160.8	193	9.17	11.01
	P value summary	*		None	430.2	448	24.54	25.56
	Is discrepancy significant (P < 0.05)?	Yes		TOTAL	1753	1753	100	100
Endosome	Chi-square test			Outcome	Expected #	Observed #	Expected %	Observed %
	Chi-square	20.38		Canonical	378	442	45.98	53.77
	DF	3		Phosphorylation	166.9	147	20.31	17.88
	P value (two-tailed)	0.0001		Acetylation	75.38	66	9.17	8.029
	P value summary	***		None	201.7	167	24.54	20.32
	Is discrepancy significant (P < 0.05)?	Yes		TOTAL	822	822	100	100
Lysosome	Chi-square test			Outcome	Expected #	Observed #	Expected %	Observed %
	Chi-square	1.27		Canonical	246	241	45.98	45.05
	DF	3		Phosphorylation	108.7	103	20.31	19.25
	P value (two-tailed)	0.7363		Acetylation	49.06	49	9.17	9.159
	P value summary	ns		None	131.3	142	24.54	26.54
	Is discrepancy significant (P < 0.05)?	No		TOTAL	535	535	100	100
Plasma membrane	Chi-square test			Outcome	Expected #	Observed #	Expected %	Observed %
	Chi-square	12.21		Canonical	2253	2194	45.98	44.78
	DF	3		Phosphorylation	995	1020	20.31	20.82
	P value (two-tailed)	0.0067		Acetylation	449.2	403	9.17	8.226
	P value summary	**		None	1202	1282	24.54	26.17
	Is discrepancy significant (P < 0.05)?	Yes		TOTAL	4899	4899	100	100
