# Supplementary material for: Proteome-wide analysis of chaperone-mediated autophagy targeting motifs
Source: PLoS Biol. 2019 May 31;17(5):e3000301. doi: 10.1371/journal.pbio.3000301 (PMC6561683; doi:10.1371/journal.pbio.3000301)
Supplement: S7 Table — GO, gene ontology. (XLSX) [file pbio.3000301.s017.xlsx]

## Sheet: Sheet1
S7 Table
Top 5 enriched GO terms in proteins harboring different kinds of motifs based on the combined score
motif content	n	Figure	GO number	names	with Motif in GO	with Motif not in GO	no Motif in GO	no Motif not in GO	GO term size	% of GO with motif	FT pValue	FT OR	permut. mean	permut. sd	z Score	combinedScore
canonical	9271	5A	GO:0007010	Cytoskeleton organization	778	8493	387	10507	1165	66.7811	5.51245e-49	2.48696	533.3	17.5721	13.9255	1547.39
canonical	9271	5A	GO:0044085	cellular component biogenesis	1513	7758	1140	9754	2653	57.0298	2.17821e-34	1.66858	1221.55	20.3709	14.3072	1108.94
canonical	9271	5A	GO:0030030	cell projection organization	835	8436	508	10386	1343	62.1742	7.58272e-35	2.0236	618.65	17.2353	12.5528	986.203
canonical	9271	5A	GO:0007049	cell cycle	632	8639	407	10487	1039	60.8277	7.09518e-23	1.88491	481.725	12.6714	11.8594	604.831
canonical	9271	5A	GO:0051276	chromatin organization	682	8589	453	10441	1135	60.0881	1.05598e-22	1.83006	525.575	18.2052	8.59231	434.792
phosphorylation	4096	5A	GO:0055085	transmembrane transport	368	3728	1038	15031	1406	26.1735	3.60944e-08	1.4294	285.425	14.3257	5.76413	98.7806
phosphorylation	4096	5A	GO:0006351	transcription, DNA-templated	858	3238	2878	13191	3736	22.9657	1.00183e-05	1.21452	765	19.4396	4.78405	55.0697
phosphorylation	4096	5A	GO:0006839	mitochondrial transport	92	4004	212	15857	304	30.2632	3.77187e-05	1.71856	60.6	7.39993	4.24328	43.2193
phosphorylation	4096	5A	GO:0007267	cell-cell signaling	379	3717	1173	14896	1552	24.4201	3.99296e-05	1.29483	315.175	16.9068	3.7751	38.2357
phosphorylation	4096	5A	GO:0005975	cabohydrate metabolic process	119	3977	357	15712	476	25	0.0130323	1.31689	96.3	8.33651	2.72296	11.8185
acetylation	1849	5A, S5A	GO:0016071	mRNA metabolic process	98	1751	595	17721	693	14.1414	1.60796e-05	1.66685	66.175	6.193	5.13887	56.7226
acetylation	1849	5A, S5A	GO:0006412	translation	96	1753	575	17741	671	14.307	1.17391e-05	1.6896	63.85	8.6811	3.70345	42.0437
acetylation	1849	5A, S5A	GO:0009056	catabolic process	136	1713	930	17386	1066	12.758	6.5567e-05	1.48418	96.575	11.4889	3.43158	33.0545
acetylation	1849	5A, S5A	GO:0044281	small molecule metabolic process	215	1634	1642	16674	1857	11.5778	0.000238094	1.33612	170.425	12.5123	3.56249	29.7213
acetylation	1849	5A, S5A	GO:0006139	nucleobase containing compound metabolic process	106	1743	784	17532	890	11.9101	0.00514996	1.35993	79.55	8.1428	3.24827	17.1144
no motif	4949	5A	GO:0051604	protein maturation	102	4847	230	14986	332	30.7229	0.0100044	1.37113	79.675	7.91748	2.81971	12.984
no motif	4949	5A	GO:0006091	generation of precursor metabolites and energy	97	4852	269	14947	366	26.5027	0.39079	1.11085	89.65	8.45668	0.869136	0.816627
no motif	4949	5A	GO:0019538	protein metabolic process	367	4582	1098	14118	1465	25.0512	0.636403	1.02987	362.475	12.9059	0.350614	0.15845
no motif	4949	5A	GO:0061738	late endosomal microautophagy	0	4949	3	15213	3	0	1	0	0.95	0.749359	-1.26775	0
no motif	4949	5A	GO:0048469	cell maturation	37	4912	120	15096	157	23.5669	0.85239	0.947622	38.225	4.8753	-0.251266	-0.0401299
only canonical	1562	S5A	GO:0009058	biosynthetic process	187	1375	1683	16920	1870	10	0.000228069	1.36725	147.625	9.20336	4.27833	35.8775
only canonical	1562	S5A	GO:0044281	small molecule metabolic process	177	1385	1680	16923	1857	9.5315	0.00350706	1.28732	143.7	11.2824	2.9515	16.6848
only canonical	1562	S5A	GO:0016482	cytosolic transport	19	1543	121	18482	140	13.5714	0.0159874	1.88086	10.675	2.82287	2.94913	12.1975
only canonical	1562	S5A	GO:0016197	endosomal Transport	32	1530	228	18375	260	12.3077	0.00960295	1.68553	19.55	5.01766	2.48124	11.527
only canonical	1562	S5A	GO:0051186	cofactor metabolic process	43	1519	346	18257	389	11.054	0.0209064	1.49366	29.3	4.86326	2.81704	10.8955
canonical + phoshorylation	1642	S5A	GO:0030154	cell differentiation	365	1277	3391	15132	3756	9.71778	0.000123535	1.27545	307.475	15.5464	3.70021	33.2981
canonical + phoshorylation	1642	S5A	GO:0008219	cell death	210	1432	1831	16692	2041	10.2891	0.000280009	1.33687	168.425	11.243	3.69786	30.2511
canonical + phoshorylation	1642	S5A	GO:0000902	Cell morphogenesis	104	1538	795	17728	899	11.5684	0.000280641	1.50785	74.775	9.31909	3.13603	25.6479
canonical + phoshorylation	1642	S5A	GO:0006464	cellular protein modification process	368	1274	3608	14915	3976	9.25553	0.00485283	1.19409	321.575	16.8628	2.75311	14.6691
canonical + phoshorylation	1642	S5A	GO:0019538	protein metabolic process	148	1494	1317	17206	1465	10.1024	0.00543253	1.29419	120.025	11.0928	2.5219	13.1526
canonical + acetylation	1856	S5A	GO:0007010	Cytoskeleton organization	170	1686	995	17314	1165	14.5923	8.00323e-10	1.75449	107.65	8.34681	7.46992	156.465
canonical + acetylation	1856	S5A	GO:0044085	cellular component biogenesis	310	1546	2343	15966	2653	11.6849	4.54472e-06	1.36637	244.525	14.1113	4.63991	57.0781
canonical + acetylation	1856	S5A	GO:0030030	cell projection organization	173	1683	1170	17139	1343	12.8816	4.0847e-06	1.50574	122.025	11.9002	4.28354	53.1513
canonical + acetylation	1856	S5A	GO:0006457	protein folding	42	1814	191	18118	233	18.0258	2.92047e-05	2.19607	20.825	4.48294	4.72346	49.3185
canonical + acetylation	1856	S5A	GO:0016071	mRNA metabolic process	95	1761	598	17711	693	13.7085	7.49221e-05	1.59769	63.475	7.2783	4.33137	41.1439
canonical + phosp. + acetyl.	4211	S5A	GO:0007010	Cytoskeleton organization	449	3762	716	15238	1165	38.5408	8.78765e-46	2.53975	241.9	15.0602	13.7515	1426.65
canonical + phosp. + acetyl.	4211	S5A	GO:0030030	cell projection organization	457	3754	886	15068	1343	34.0283	4.5136e-31	2.0703	278.15	14.635	12.2207	853.9
canonical + phosp. + acetyl.	4211	S5A	GO:0044085	cellular component biogenesis	793	3418	1860	14094	2653	29.8907	3.89229e-32	1.75789	553.075	22.4355	10.694	773.428
canonical + phosp. + acetyl.	4211	S5A	GO:0051276	chromatin organization	400	3811	735	15219	1135	35.2423	9.04615e-31	2.17322	235.15	14.983	11.0025	761.128
canonical + phosp. + acetyl.	4211	S5A	GO:0007049	cell cycle	346	3865	693	15261	1039	33.3013	1.02849e-21	1.9714	218.6	10.3869	12.2655	592.744
only phosphorylation	2441	S5A	GO:0055085	transmembrane transport	221	2220	1185	16539	1406	15.7183	3.15701e-05	1.38938	169.15	13.1062	3.95615	40.9988
only phosphorylation	2441	S5A	GO:0006351	transcription, DNA-templated	497	1944	3239	14485	3736	13.303	0.0134136	1.14328	452.3	19.245	2.32268	10.0142
only phosphorylation	2441	S5A	GO:0006839	mitochondrial transport	51	2390	253	17471	304	16.7763	0.0163416	1.47353	37.25	6.83787	2.01086	8.27277
only phosphorylation	2441	S5A	GO:0010498	proteasomal protein catabolic process	62	2379	347	17377	409	15.1589	0.0655165	1.30508	49.4	7.08483	1.77845	4.84707
only phosphorylation	2441	S5A	GO:0007267	cell-cell signaling	209	2232	1343	16381	1552	13.4665	0.088936	1.14209	188.45	11.0846	1.85392	4.48618
phosph. + acetyl.	1655	S5A	GO:0007267	cell-cell signaling	170	1485	1382	17128	1552	10.9536	7.66888e-05	1.41877	128.375	12.0611	3.45117	32.7024
phosph. + acetyl.	1655	S5A	GO:0006629	lipid metabolic process	107	1548	822	17688	929	11.5178	0.000367562	1.48733	77.05	7.67263	3.90349	30.8712
phosph. + acetyl.	1655	S5A	GO:0006464	cellular protein modification process	386	1269	3590	14920	3976	9.70825	0.000159648	1.26414	326.35	17.0136	3.50601	30.6514
phosph. + acetyl.	1655	S5A	GO:0006351	transcription, DNA-templated	361	1294	3375	15135	3736	9.66274	0.000408365	1.25105	303.825	16.785	3.40631	26.5806
phosph. + acetyl.	1655	S5A	GO:0006839	mitochondrial transport	41	1614	263	18247	304	13.4868	0.00149419	1.76238	25.125	4.0012	3.96756	25.8136
