# Supplementary material for: Proteome-wide analysis of chaperone-mediated autophagy targeting motifs
Source: PLoS Biol. 2019 May 31;17(5):e3000301. doi: 10.1371/journal.pbio.3000301 (PMC6561683; doi:10.1371/journal.pbio.3000301)
Supplement: S8 Table — (XLSX) [file pbio.3000301.s018.xlsx]

## Sheet: Sheet1
S8 Table
Chi-square results for statistics of localization of N-motif bearing proteins
Cytoskeleton	Chi-square test			Outcome	Expected #	Observed #	Expected %	Observed %		Compartment	Original pvalue	alpha	Corrected alpha	Significance?
	Chi-square	9.302		N motif	71.25	46	3.8	2.453		Cytoskeleton	0.002289	0.05	0.005	Yes
	DF	1		Other	1804	1829	96.2	97.55		Extracellular space	0.296136			No
	P value (two-tailed)	0.002289		TOTAL	1875	1875	100	100		Peroxisome	0.585848			No
	P value summary	**								Mitochondrion	0.304786			No
	Is discrepancy significant (P < 0.05)?	Yes								Nucleus	0.009189			Yes
										Cytosol	0.003311			Yes
Extracellular space	Chi-square test			Outcome	Expected #	Observed #	Expected %	Observed %		Endoplasmic reticulum	0.294835			No
	Chi-square	1.092		N motif	41.61	35	3.8	3.196		Endosome	0.061859			No
	DF	1		Other	1053	1060	96.2	96.8		Lysosome	0.199802			No
	P value (two-tailed)	0.296136		TOTAL	1095	1095	100	100		Plasma membrane	2.2e-05			Yes
	P value summary	ns
	Is discrepancy significant (P < 0.05)?	No
Peroxisome	Chi-square test			Outcome	Expected #	Observed #	Expected %	Observed %
	Chi-square	0.2969		N motif	4.826	6	3.8	4.724
	DF	1		Other	122.2	121	96.2	95.28
	P value (two-tailed)	0.585848		TOTAL	127	127	100	100
	P value summary	ns
	Is discrepancy significant (P < 0.05)?	No
Mitochondrion	Chi-square test			Outcome	Expected #	Observed #	Expected %	Observed %
	Chi-square	1.053		N motif	53.35	46	3.8	3.276
	DF	1		Other	1351	1358	96.2	96.72
	P value (two-tailed)	0.304786		TOTAL	1404	1404	100	100
	P value summary	ns
	Is discrepancy significant (P < 0.05)?	No
Nucleus	Chi-square test			Outcome	Expected #	Observed #	Expected %	Observed %
	Chi-square	6.786		N motif	257	216	3.8	3.194
	DF	1		Other	6505	6546	96.2	96.81
	P value (two-tailed)	0.009189		TOTAL	6762	6762	100	100
	P value summary	**
	Is discrepancy significant (P < 0.05)?	Yes
Cytosol	Chi-square test			Outcome	Expected #	Observed #	Expected %	Observed %
	Chi-square	8.628		N motif	183	144	3.8	2.991
	DF	1		Other	4632	4671	96.2	97.01
	P value (two-tailed)	0.003311		TOTAL	4815	4815	100	100
	P value summary	**
	Is discrepancy significant (P < 0.05)?	Yes
Endoplasmic reticulum	Chi-square test			Outcome	Expected #	Observed #	Expected %	Observed %
	Chi-square	1.097		N motif	66.61	75	3.8	4.278
	DF	1		Other	1686	1678	96.2	95.72
	P value (two-tailed)	0.294835		TOTAL	1753	1753	100	100
	P value summary	ns
	Is discrepancy significant (P < 0.05)?	No
Endosome	Chi-square test			Outcome	Expected #	Observed #	Expected %	Observed %
	Chi-square	3.487		N motif	31.24	21	3.8	2.555
	DF	1		Other	790.8	801	96.2	97.45
	P value (two-tailed)	0.061859		TOTAL	822	822	100	100
	P value summary	ns
	Is discrepancy significant (P < 0.05)?	No
Lysosome	Chi-square test			Outcome	Expected #	Observed #	Expected %	Observed %
	Chi-square	1.644		N motif	20.33	26	3.8	4.86
	DF	1		Other	514.7	509	96.2	95.14
	P value (two-tailed)	0.199802		TOTAL	535	535	100	100
	P value summary	ns
	Is discrepancy significant (P < 0.05)?	No
Plasma membrane	Chi-square test			Outcome	Expected #	Observed #	Expected %	Observed %
	Chi-square	18.04		N motif	186.2	243	3.8	4.96
	DF	1		Other	4713	4656	96.2	95.04
	P value (two-tailed)	2.2e-05		TOTAL	4899	4899	100	100
	P value summary	****
	Is discrepancy significant (P < 0.05)?	Yes
