# Supplementary material for: Proteome-wide analysis of chaperone-mediated autophagy targeting motifs
Source: PLoS Biol. 2019 May 31;17(5):e3000301. doi: 10.1371/journal.pbio.3000301 (PMC6561683; doi:10.1371/journal.pbio.3000301)
Supplement: S9 Table — GO, gene ontology. (XLSX) [file pbio.3000301.s019.xlsx]

## Sheet: Sheet1
S9 Table
Top 10 enriched GO terms in proteins containing only one N-bearing motif.
motif content	n	Figure	GO number	names	with Motif in GO	with Motif not in GO	no Motif in GO	no Motif not in GO	GO term size	% of GO with motif	FT pValue	FT OR	permut. mean	permut. sd	z Score	combinedScore
single N motif	632	S10D	GO:0007165	signal transduction	240	392	387	14021	5512	4.35414	1.90153e-07	1.55734	180.8	9.92588	5.96421	92.2987
single N motif	632	S10D	GO:0048469	cell maturation	8	624	1140	19384	149	5.36913	0.161476	1.66781	4.6	2.20489	1.54203	2.81173
single N motif	632	S10D	GO:0016052	carbohydrate catabolic process	7	625	508	19392	141	4.96454	0.234872	1.54029	4.675	2.15296	1.07991	1.56448
single N motif	632	S10D	GO:0006520	cellular amino acid metabolic process	15	617	407	19185	348	4.31034	0.28386	1.34023	10.725	3.57332	1.19637	1.50655
single N motif	632	S10D	GO:0006807	nitrogen compound metabolic process	33	599	453	18707	826	3.99516	0.228733	1.24769	28	5.52848	0.904408	1.33418
single N motif	632	S10D	GO:0044238	primary metabolic process	3	629	1038	19487	46	6.52174	0.1981	2.0204	1.8	1.48842	0.806226	1.30526
single N motif	632	S10D	GO:0007029	endoplasmic reticulum organization	2	630	2878	19493	40	5	0.380829	1.54699	1.275	1.10911	0.653676	0.631063
single N motif	632	S10D	GO:0044281	small molecule metabolic process	63	569	212	17739	1794	3.51171	0.484834	1.09476	59.35	6.62764	0.550724	0.398696
single N motif	632	S10D	GO:0007032	endosome organization	3	629	1173	19461	72	4.16667	0.510339	1.28913	2.35	1.36907	0.474774	0.319371
single N motif	632	S10D	GO:0006839	mitochondrial transport	11	621	357	19240	293	3.75427	0.61635	1.16315	9.2	3.32203	0.541837	0.262217
